# Supplementary material for: Prediction of Adverse Drug Reaction Linked to Protein Targets Using Network-Based Information and Machine Learning
Source: Front Bioinform. 2022 Jul 14;2:906644. doi: 10.3389/fbinf.2022.906644 (PMC9580901; doi:10.3389/fbinf.2022.906644)
Supplement: Supplementary file 1 [file Table2.XLSX]

## Sheet: Supporitng information 1 - best
adr	frac	jury_score_ACC	jury_score_PREC	jury_score_REC	jury_score_ROC	jury_MCC	red_score_ACC	red_score_PREC	red_score_REC	red_score_ROC	red_MCC	consensus_score_ACC	consensus_score_PREC	consensus_score_REC	consensus_score_ROC	consensus_MCC	SVM_ACC	SVM_PREC	SVM_REC	SVM_ROC	SVM_MCC	RND_ACC	RND_PREC	RND_REC	RND_ROC	RND_MCC	NN_ACC	NN_PREC	NN_REC	NN_ROC	NN_MCC
Acute_hepatic_failures	(0.7, 1.5)	0.486239	0.525	0.362069	0.49476	-0.010849	0.43299	0.446809	0.42	0.433404	-0.133191	0.486239	0.525	0.362069	0.49476	-0.010849	0.454128	0.482353	0.353448	0.461038	-0.07972	0.43578	0.414634	0.146552	0.455629	-0.113314	0.509174	0.540541	0.517241	0.508621	0.017209
Amyloidosiss	(0.7, 3)	0.714286	1	0.428571	0.714286	0.522233	0.5	1	0.5		0	0.714286	1	0.428571	0.714286	0.522233	0.785714	1	0.571429	0.785714	0.632456	0.714286	1	0.428571	0.714286	0.522233	0.642857	1	0.285714	0.642857	0.408248
Anaphylactic_reactions	(0.9, 3)	0.631579	0.727273	0.421053	0.631579	0.290129	0.25	0.230769	0.272727	0.251748	-0.496503	0.631579	0.727273	0.421053	0.631579	0.290129	0.5	0	0	0.5	0	0.631579	0.727273	0.421053	0.631579	0.290129	0.447368	0.458333	0.578947	0.447368	-0.109109
Anaphylactoid_reactions	(0.7, 3)	1	1	1	1	1	0	0	0		0	1	1	1	1	1	0.5	0	0	0.5	0	1	1	1	1	1	1	1	1	1	1
Atrial_fibrillations	(0.9, 1.5)	0.833333	0.875	0.777778	0.833333	0.67082	0.25	0.333333	0.5	0.25	-0.57735	0.833333	0.875	0.777778	0.833333	0.67082	0.777778	0.857143	0.666667	0.777778	0.569803	0.888889	0.888889	0.888889	0.888889	0.777778	0.722222	0.7	0.777778	0.722222	0.447214
Azoospermias	(0.7, 5)	0.5	0	0	0.5	0	0	0	0		0	0.5	0	0	0.5	0	0.5	0	0	0.5	0	0	0	0	0	-1	0.5	0	0	0.5	0
Biliary_cirrhosiss	(0.8, 5)	0.458904	0.444444	0.103896	0.479484	-0.062308	0.4	0.333333	0.5	0.416667	-0.166667	0.458904	0.444444	0.103896	0.479484	-0.062308	0.438356	0.424242	0.181818	0.453228	-0.111658	0.458904	0.25	0.012987	0.484754	-0.093255	0.424658	0.36	0.116883	0.4425	-0.152408
Bladder_pains	(0.6, 1.5)	1	1	1	1	1	0	0	0	0	-1	1	1	1	1	1	0.5	0.5	1	0.5	0	1	1	1	1	1	0.5	0	0	0.5	0
Breath_odours	(0.9, 1.5)	0.576923	0.625	0.384615	0.576923	0.166667	0.375	0.4	0.5	0.375	-0.258199	0.576923	0.625	0.384615	0.576923	0.166667	0.538462	0.6	0.230769	0.538462	0.09759	0.576923	0.625	0.384615	0.576923	0.166667	0.538462	0.538462	0.538462	0.538462	0.076923
Cholestasiss	(0.9, 1.5)	0.75	1	0.5	0.75	0.57735	0	0	0		0	0.75	1	0.5	0.75	0.57735	0.75	1	0.5	0.75	0.57735	0.75	1	0.5	0.75	0.57735	0.5	0.5	0.5	0.5	0
Chromaturias	(0.9, 1.5)	0.75	0.75	0.75	0.75	0.5	0.25	1	0.25		0	0.75	0.75	0.75	0.75	0.5	0.5	0.5	0.25	0.5	0	0.875	0.8	1	0.875	0.774597	0.625	0.666667	0.5	0.625	0.258199
Coagulopathys	(0.8, 1.5)	0.5	0.5	0.5	0.5	0	0	0	0		0	0.5	0.5	0.5	0.5	0	0.5	0.5	0.5	0.5	0	0.5	0.5	0.5	0.5	0	0.25	0	0	0.25	-0.57735
Coordination_abnormals	(0.6, 5)	0.25	0	0	0.25	-0.57735	1	0	0		0	0.25	0	0	0.25	-0.57735	0.25	0	0	0.25	-0.57735	0.25	0	0	0.25	-0.57735	0.5	0	0	0.5	0
Deafnesss	(0.9, 1.5)	0.636364	0.772727	0.386364	0.636364	0.314918	0.340909	0.413793	0.5	0.325	-0.367658	0.636364	0.772727	0.386364	0.636364	0.314918	0.534091	0.636364	0.159091	0.534091	0.103081	0.670455	0.777778	0.477273	0.670455	0.369611	0.545455	0.547619	0.522727	0.545455	0.091003
Dermatitis_atopics	(0.6, 3)	1	1	1	1	1	0	0	0		0	1	1	1	1	1	0.5	0	0	0.5	0	1	1	1	1	1	1	1	1	1	1
Diplegias	(0.9, 3)	0.5	0	0	0.5	0	1	1	1		0	0.5	0	0	0.5	0	0.5	0	0	0.5	0	1	1	1	1	1	0.5	0	0	0.5	0
Drug-induced_liver_injurys	(0.7, 1.5)	0.576132	0.706422	0.306773	0.585301	0.204396	0.398649	0.431818	0.493506	0.394641	-0.214418	0.576132	0.706422	0.306773	0.585301	0.204396	0.578189	0.647436	0.40239	0.584174	0.180202	0.54321	0.652632	0.247012	0.553293	0.134314	0.545267	0.644231	0.266932	0.554743	0.133407
Duodenitiss	(0.8, 1.5)	0.608696	0.619048	0.565217	0.608696	0.218218	0.4	0.333333	0.285714	0.392857	-0.218218	0.608696	0.619048	0.565217	0.608696	0.218218	0.652174	0.733333	0.478261	0.652174	0.324617	0.565217	0.56	0.608696	0.565217	0.130931	0.543478	0.55	0.478261	0.543478	0.087706
Ear_pains	(0.8, 3)	1	1	1	1	1	0	0	0		0	1	1	1	1	1	0.5	0	0	0.5	0	1	1	1	1	1	1	1	1	1	1
Enterocolitiss	(0.6, 5)	0.75	0.8	0.666667	0.75	0.507093	0.285714	0.333333	0.25	0.291667	-0.416667	0.75	0.8	0.666667	0.75	0.507093	0.583333	0.666667	0.333333	0.583333	0.19245	0.666667	0.625	0.833333	0.666667	0.353553	0.75	1	0.5	0.75	0.57735
Erythema_nodosums	(0.7, 1.5)	0.625	1	0.25	0.625	0.377964	0.5	0.666667	0.666667	0.333333	-0.333333	0.625	1	0.25	0.625	0.377964	0.625	0.666667	0.5	0.625	0.258199	0.75	1	0.5	0.75	0.57735	0.5	0	0	0.5	0
Febrile_neutropenias	(0.8, 1.5)	0.75	0.857143	0.6	0.75	0.524142	0.166667	0.2	0.142857	0.171429	-0.657143	0.75	0.857143	0.6	0.75	0.524142	0.5	0	0	0.5	0	0.55	0.545455	0.6	0.55	0.100504	0.8	0.875	0.7	0.8	0.612372
Fibrocystic_breast_diseases	(0.6, 1.5)	0.75	1	0.5	0.75	0.57735	0	0	0	0	-1	0.75	1	0.5	0.75	0.57735	0.5	0	0	0.5	0	0.5	0.5	0.5	0.5	0	0.75	1	0.5	0.75	0.57735
Fistulas	(0.6, 3)	1	1	1	1	1	0	0	0		0	1	1	1	1	1	1	1	1	1	1	1	1	1	1	1	0.5	0	0	0.5	0
Flushings	(0.8, 5)	0.586957	1	0.173913	0.586957	0.308607	0.294118	0.357143	0.625	0.3125	-0.49099	0.586957	1	0.173913	0.586957	0.308607	0.521739	1	0.043478	0.521739	0.149071	0.586957	1	0.173913	0.586957	0.308607	0.5	0.5	0.391304	0.5	0
Glaucomas	(0.8, 1.5)	0.621622	0.655172	0.513514	0.621622	0.249136	0.415094	0.424242	0.538462	0.417379	-0.170419	0.621622	0.655172	0.513514	0.621622	0.249136	0.662162	0.833333	0.405405	0.662162	0.377964	0.594595	0.64	0.432432	0.594595	0.2	0.486486	0.491228	0.756757	0.486486	-0.032125
Glucose_tolerance_impaireds	(0.6, 5)	0.5	0	0	0.5	0	0	0	0		0	0.5	0	0	0.5	0	0.5	0	0	0.5	0	0	0	0	0	-1	0.5	0	0	0.5	0
Goitres	(0.6, 3)	0.588235	0.666667	0.352941	0.588235	0.2	0.272727	0.333333	0.333333	0.266667	-0.466667	0.588235	0.666667	0.352941	0.588235	0.2	0.558824	0.666667	0.235294	0.558824	0.154303	0.5	0.5	0.352941	0.5	0	0.558824	0.6	0.352941	0.558824	0.129099
Growth_retardations	(0.7, 3)	1	1	1	1	1	0	0	0		0	1	1	1	1	1	1	1	1	1	1	1	1	1	1	1	0.5	0	0	0.5	0
Gynaecomastias	(0.6, 3)	0.583333	0.666667	0.333333	0.583333	0.19245	0.315789	0.272727	0.375	0.323864	-0.352273	0.583333	0.666667	0.333333	0.583333	0.19245	0.520833	0.6	0.125	0.520833	0.068199	0.520833	0.52381	0.458333	0.520833	0.041996	0.5625	0.615385	0.333333	0.5625	0.140642
Haemorrhagic_diathesiss	(0.6, 3)	0.5	0	0	0.5	0	0.5	0.5	1	0.5	0	0.5	0	0	0.5	0	0.5	0	0	0.5	0	0.5	0.5	1	0.5	0	0.5	0	0	0.5	0
Hepatic_cirrhosiss	(0.7, 1.5)	0.589147	0.658824	0.421053	0.594526	0.201016	0.371212	0.4	0.441176	0.369026	-0.264297	0.589147	0.658824	0.421053	0.594526	0.201016	0.627907	0.683168	0.518797	0.631398	0.269086	0.577519	0.662162	0.368421	0.584211	0.186103	0.430233	0.428571	0.315789	0.433895	-0.136136
Hepatic_failures	(0.9, 1.5)	0.5	0.5	0.375	0.5	0	0.222222	0.2	0.25	0.225	-0.55	0.5	0.5	0.375	0.5	0	0.5	0.5	0.375	0.5	0	0.375	0	0	0.375	-0.377964	0.3125	0.363636	0.5	0.3125	-0.40452
Hepatitis_toxics	(0.6, 3)	0.75	1	0.5	0.75	0.57735	0	0	0	0	-1	0.75	1	0.5	0.75	0.57735	0.75	1	0.5	0.75	0.57735	0.25	0	0	0.25	-0.57735	0.75	1	0.5	0.75	0.57735
Hepatitiss	(0.9, 1.5)	0.617647	0.75	0.352941	0.617647	0.27735	0.5	0.545455	0.6	0.4875	-0.025482	0.617647	0.75	0.352941	0.617647	0.27735	0.602941	0.705882	0.352941	0.602941	0.237732	0.588235	0.714286	0.294118	0.588235	0.218218	0.661765	0.761905	0.470588	0.661765	0.350134
Hepatomegalys	(0.9, 1.5)	1	1	1	1	1	0	0	0		0	1	1	1	1	1	0.5	0	0	0.5	0	1	1	1	1	1	1	1	1	1	1
Hirsutisms	(0.8, 1.5)	0.630435	0.6875	0.478261	0.630435	0.273861	0.266667	0.25	0.285714	0.267857	-0.464286	0.630435	0.6875	0.478261	0.630435	0.273861	0.586957	0.642857	0.391304	0.586957	0.188982	0.543478	0.55	0.478261	0.543478	0.087706	0.608696	0.666667	0.434783	0.608696	0.231869
Hyperacusiss	(0.9, 1.5)	0.6	0.666667	0.4	0.6	0.218218	0.25	0.333333	0.5	0.25	-0.57735	0.6	0.666667	0.4	0.6	0.218218	0.5	0.5	0.2	0.5	0	0.5	0.5	0.6	0.5	0	0.6	0.666667	0.4	0.6	0.218218
Hyperammonaemias	(0.8, 3)	0.496032	0.478261	0.087302	0.496032	-0.013779	0.428571	0.404255	0.703704	0.462963	-0.084215	0.496032	0.478261	0.087302	0.496032	-0.013779	0.507937	0.527778	0.150794	0.507937	0.02268	0.511905	0.6	0.071429	0.511905	0.050315	0.43254	0.326531	0.126984	0.43254	-0.170452
Hypercoagulations	(0.6, 5)	0	0	0	0	-1	1	0	0		0	0	0	0	0	-1	0	0	0	0	-1	0	0	0	0	-1	0.5	0	0	0.5	0
Hypernatraemias	(0.6, 1.5)	0.694444	0.666667	0.777778	0.694444	0.394405	0.153846	0	0	0.2	-0.69282	0.694444	0.666667	0.777778	0.694444	0.394405	0.472222	0.466667	0.388889	0.472222	-0.056344	0.694444	0.666667	0.777778	0.694444	0.394405	0.666667	0.65	0.722222	0.666667	0.33541
Hyperparathyroidisms	(0.6, 1.5)	0.75	1	0.5	0.75	0.57735	0	0	0		0	0.75	1	0.5	0.75	0.57735	0.5	0.5	0.5	0.5	0	0.75	1	0.5	0.75	0.57735	0.75	1	0.5	0.75	0.57735
Hypersensitivitys	(0.9, 5)	0.566667	0.666667	0.266667	0.566667	0.166667	0.272727	0.2	0.2	0.266667	-0.466667	0.566667	0.666667	0.266667	0.566667	0.166667	0.5	0	0	0.5	0	0.566667	0.625	0.333333	0.566667	0.150756	0.466667	0.444444	0.266667	0.466667	-0.072739
Hypertrophic_cardiomyopathys	(0.6, 5)	1	1	1	1	1	0	0	0		0	1	1	1	1	1	1	1	1	1	1	0.5	0	0	0.5	0	1	1	1	1	1
Hyperuricaemias	(0.6, 1.5)	0.583333	0.607143	0.472222	0.583333	0.170941	0.358974	0.3	0.352941	0.358289	-0.281176	0.583333	0.607143	0.472222	0.583333	0.170941	0.555556	0.576923	0.416667	0.555556	0.115663	0.5	0.5	0.472222	0.5	0	0.541667	0.56	0.388889	0.541667	0.087519
Hypoacusiss	(0.6, 3)	0.5	0	0	0.5	0	0	0	0		0	0.5	0	0	0.5	0	0	0	0	0	-1	0.5	0	0	0.5	0	0.5	0	0	0.5	0
Hypoalbuminaemias	(0.9, 5)	0.6	1	0.2	0.6	0.333333	0	0	0	0	-1	0.6	1	0.2	0.6	0.333333	0.4	0.333333	0.2	0.4	-0.218218	0.5	0	0	0.5	0	0.6	1	0.2	0.6	0.333333
Ichthyosiss	(0.6, 3)	0	0	0	0	-1	1	0	0		0	0	0	0	0	-1	0	0	0	0	-1	0	0	0	0	-1	0.5	0	0	0.5	0
Infarctions	(0.7, 1.5)	0.833333	1	0.666667	0.833333	0.707107	0.333333	0.5	0.5	0.25	-0.5	0.833333	1	0.666667	0.833333	0.707107	0.833333	1	0.666667	0.833333	0.707107	0.833333	0.75	1	0.833333	0.707107	0.666667	1	0.333333	0.666667	0.447214
Ischaemias	(0.7, 1.5)	0.5	0.5	0.5	0.5	0	1	0	0		0	0.5	0.5	0.5	0.5	0	0.5	0.5	0.5	0.5	0	0.5	0.5	0.5	0.5	0	0.75	1	0.5	0.75	0.57735
Jaundices	(0.6, 1.5)	0.684211	1	0.368421	0.684211	0.475191	0.324324	0.387097	0.666667	0.333333	-0.451997	0.684211	1	0.368421	0.684211	0.475191	0.684211	1	0.368421	0.684211	0.475191	0.473684	0.486486	0.947368	0.473684	-0.164399	0.552632	1	0.105263	0.552632	0.235702
Malnutritions	(0.7, 1.5)	1	1	1	1	1	0	0	0	0	-1	1	1	1	1	1	0.916667	0.916667	0.916667	0.916667	0.833333	0.958333	0.923077	1	0.958333	0.919866	0.958333	0.923077	1	0.958333	0.919866
Melaenas	(0.8, 5)	0.583333	0.666667	0.333333	0.583333	0.19245	0.125	0	0	0.125	-0.774597	0.583333	0.666667	0.333333	0.583333	0.19245	0.5	0.5	0.166667	0.5	0	0.458333	0.444444	0.333333	0.458333	-0.086066	0.541667	0.666667	0.166667	0.541667	0.125988
Meningisms	(0.6, 5)	0.625	1	0.25	0.625	0.377964	0.666667	0.666667	1	0.5	0	0.625	1	0.25	0.625	0.377964	0.625	1	0.25	0.625	0.377964	0.75	0.75	0.75	0.75	0.5	0.625	1	0.25	0.625	0.377964
Menstruation_irregulars	(0.6, 1.5)	1	1	1	1	1	0	0	0		0	1	1	1	1	1	1	1	1	1	1	1	1	1	1	1	0.75	1	0.5	0.75	0.57735
Musculoskeletal_pains	(0.6, 3)	0.75	1	0.5	0.75	0.57735	0	0	0	0	-1	0.75	1	0.5	0.75	0.57735	0.75	1	0.5	0.75	0.57735	0.75	1	0.5	0.75	0.57735	0.5	0.5	0.25	0.5	0
Nasal_congestions	(0.6, 1.5)	0.9	0.833333	1	0.9	0.816497	0.166667	0	0	0.25	-0.632456	0.9	0.833333	1	0.9	0.816497	0.9	0.833333	1	0.9	0.816497	0.8	0.714286	1	0.8	0.654654	0.6	1	0.2	0.6	0.333333
Nasal_discomforts	(0.6, 1.5)	1	1	1	1	1		0	0		0	1	1	1	1	1	1	1	1	1	1	1	1	1	1	1	1	1	1	1	1
Neuropathy_peripherals	(0.9, 1.5)	0.680556	0.809524	0.472222	0.680556	0.397236	0.387097	0.45	0.529412	0.371849	-0.266582	0.680556	0.809524	0.472222	0.680556	0.397236	0.555556	0.642857	0.25	0.555556	0.140372	0.666667	0.75	0.5	0.666667	0.353553	0.722222	0.735294	0.694444	0.722222	0.445132
Neutropenias	(0.9, 1.5)	0.576923	0.642857	0.346154	0.576923	0.173422	0.576923	0.647059	0.6875	0.54375	0.089479	0.576923	0.642857	0.346154	0.576923	0.173422	0.519231	0.555556	0.192308	0.519231	0.050833	0.615385	0.6875	0.423077	0.615385	0.25	0.673077	0.68	0.653846	0.673077	0.34641
Nocturias	(0.7, 1.5)	0.566667	0.5625	0.6	0.566667	0.133631	0.6	0.5	0.5	0.583333	0.166667	0.566667	0.5625	0.6	0.566667	0.133631	0.633333	0.642857	0.6	0.633333	0.267261	0.533333	0.529412	0.6	0.533333	0.067267	0.566667	0.5625	0.6	0.566667	0.133631
Non-alcoholic_steatohepatitiss	(0.9, 5)	0.629032	0.735294	0.403226	0.629032	0.289241	0.291667	0.357143	0.166667	0.333333	-0.355036	0.629032	0.735294	0.403226	0.629032	0.289241	0.604839	0.638298	0.483871	0.604839	0.216097	0.5	0	0	0.5	0	0.620968	0.714286	0.403226	0.620968	0.268759
Ophthalmoplegias	(0.6, 5)	0.5	0	0	0.5	0	0	0	0		0	0.5	0	0	0.5	0	0.5	0	0	0.5	0	0	0	0	0	-1	0.5	0	0	0.5	0
Orthostatic_hypotensions	(0.9, 3)	0.625	1	0.25	0.625	0.377964	1	1	1		0	0.625	1	0.25	0.625	0.377964	0.625	1	0.25	0.625	0.377964	0.75	1	0.5	0.75	0.57735	0.625	1	0.25	0.625	0.377964
Palpitationss	(0.8, 1.5)	0.68	0.736842	0.56	0.68	0.370839	0.318182	0.307692	0.4	0.325	-0.354459	0.68	0.736842	0.56	0.68	0.370839	0.62	0.666667	0.48	0.62	0.25	0.62	0.65	0.52	0.62	0.244949	0.64	0.652174	0.6	0.64	0.2809
Peptic_ulcers	(0.6, 1.5)	1	1	1	1	1		0	0		0	1	1	1	1	1	1	1	1	1	1	1	1	1	1	1	1	1	1	1	1
Petechiaes	(0.6, 1.5)	0.62069	0.705882	0.413793	0.62069	0.265144	0.416667	0.5	0.52381	0.395238	-0.211891	0.62069	0.705882	0.413793	0.62069	0.265144	0.5	0.5	0.137931	0.5	0	0.62069	0.6	0.724138	0.62069	0.246718	0.637931	0.75	0.413793	0.637931	0.308607
Photophobias	(0.9, 1.5)	0.552083	0.631579	0.25	0.552083	0.130722	0.447059	0.473684	0.837209	0.442414	-0.187144	0.552083	0.631579	0.25	0.552083	0.130722	0.53125	0.6	0.1875	0.53125	0.086066	0.520833	0.571429	0.166667	0.520833	0.059028	0.510417	0.505263	1	0.510417	0.102598
Pleurisys	(0.6, 3)	1	1	1	1	1	0	0	0		0	1	1	1	1	1	0.5	0	0	0.5	0	1	1	1	1	1	1	1	1	1	1
Pre-eclampsias	(0.6, 5)	1	1	1	1	1	0	0	0		0	1	1	1	1	1	1	1	1	1	1	1	1	1	1	1	0.5	0	0	0.5	0
Renal_tubular_acidosiss	(0.7, 3)	0.5	0	0	0.5	0	0	0	0		0	0.5	0	0	0.5	0	0.5	0	0	0.5	0	0	0	0	0	-1	0.5	0	0	0.5	0
Respiratory_depressions	(0.6, 5)	1	1	1	1	1	0	0	0		0	1	1	1	1	1	1	1	1	1	1	0.5	0	0	0.5	0	1	1	1	1	1
Respiratory_failures	(0.8, 1.5)	0.722222	0.7	0.777778	0.722222	0.447214	0	0	0		0	0.722222	0.7	0.777778	0.722222	0.447214	0.666667	0.666667	0.666667	0.666667	0.333333	0.666667	0.666667	0.666667	0.666667	0.333333	0.611111	0.625	0.555556	0.611111	0.223607
Strabismuss	(0.6, 3)	0.75	1	0.5	0.75	0.57735	0	0	0		0	0.75	1	0.5	0.75	0.57735	0.75	1	0.5	0.75	0.57735	0.75	1	0.5	0.75	0.57735	0.5	0	0	0.5	0
Tachycardias	(0.9, 1.5)	0.65625	0.777778	0.4375	0.65625	0.347524	0.481481	0.555556	0.625	0.448864	-0.1066	0.65625	0.777778	0.4375	0.65625	0.347524	0.609375	0.888889	0.25	0.609375	0.314627	0.640625	0.714286	0.46875	0.640625	0.299501	0.703125	0.69697	0.71875	0.703125	0.406449
Tinnituss	(0.6, 1.5)	0.619565	0.73913	0.369565	0.619565	0.276124	0.5	0.606061	0.645161	0.440228	-0.123348	0.619565	0.73913	0.369565	0.619565	0.276124	0.608696	0.75	0.326087	0.608696	0.263523	0.652174	0.75	0.456522	0.652174	0.330719	0.597826	0.615385	0.521739	0.597826	0.197958
Torsade_de_pointess	(0.7, 3)	1	1	1	1	1	0	0	0		0	1	1	1	1	1	1	1	1	1	1	0.5	0	0	0.5	0	1	1	1	1	1
Torticolliss	(0.9, 1.5)	0.8	0.909091	0.666667	0.8	0.622543	0.4	0.6	0.428571	0.380952	-0.218218	0.8	0.909091	0.666667	0.8	0.622543	0.7	1	0.4	0.7	0.5	0.766667	0.833333	0.666667	0.766667	0.544331	0.866667	0.866667	0.866667	0.866667	0.733333
Tremors	(0.6, 3)	0.604167	1	0.208333	0.604167	0.340997	0.454545	0.625	0.625	0.3125	-0.375	0.604167	1	0.208333	0.604167	0.340997	0.59375	0.8	0.25	0.59375	0.258199	0.614583	1	0.229167	0.614583	0.359738	0.59375	1	0.1875	0.59375	0.321634
Tubulointerstitial_nephritiss	(0.8, 1.5)	0.666667	1	0.333333	0.666667	0.447214	0.333333	0.5	0.5	0.25	-0.5	0.666667	1	0.333333	0.666667	0.447214	0.666667	0.666667	0.666667	0.666667	0.333333	0.666667	1	0.333333	0.666667	0.447214	0.5	0	0	0.5	0
Tumour_lysis_syndromes	(0.9, 1.5)	0.875	1	0.75	0.875	0.774597	1	1	1		0	0.875	1	0.75	0.875	0.774597	0.875	1	0.75	0.875	0.774597	1	1	1	1	1	0.875	1	0.75	0.875	0.774597
Ulcerative_keratitiss	(0.6, 1.5)	1	1	1	1	1	0	0	0	0	-1	1	1	1	1	1	1	1	1	1	1	0.5	0.5	1	0.5	0	0.5	0	0	0.5	0
Vaginal_discharges	(0.7, 1.5)	0.833333	1	0.666667	0.833333	0.707107	0	0	0		0	0.833333	1	0.666667	0.833333	0.707107	0.833333	1	0.666667	0.833333	0.707107	0.833333	1	0.666667	0.833333	0.707107	0.666667	0.666667	0.666667	0.666667	0.333333
Ventricular_tachycardias	(0.9, 1.5)	0.833333	1	0.666667	0.833333	0.707107	0.5	1	0.5		0	0.833333	1	0.666667	0.833333	0.707107	1	1	1	1	1	0.833333	1	0.666667	0.833333	0.707107	0.666667	1	0.333333	0.666667	0.447214
