# Supplementary material for: Prediction of Adverse Drug Reaction Linked to Protein Targets Using Network-Based Information and Machine Learning
Source: Front Bioinform. 2022 Jul 14;2:906644. doi: 10.3389/fbinf.2022.906644 (PMC9580901; doi:10.3389/fbinf.2022.906644)
Supplement: Supplementary file 2 [file Table3.XLSX]

## Sheet: Supporting information 2 - best
adr	frac	jury_score_ACC	jury_score_PREC	jury_score_REC	jury_score_ROC	jury_MCC	red_score_ACC	red_score_PREC	red_score_REC	red_score_ROC	red_MCC	consensus_score_ACC	consensus_score_PREC	consensus_score_REC	consensus_score_ROC	consensus_MCC	SVM_ACC	SVM_PREC	SVM_REC	SVM_ROC	SVM_MCC	RND_ACC	RND_PREC	RND_REC	RND_ROC	RND_MCC	NN_ACC	NN_PREC	NN_REC	NN_ROC	NN_MCC
Acute_hepatic_failures	(0.7, 1.5)	0.504587	0.55	0.37931	0.513185	0.027299	0.388889	0.404255	0.413043	0.38834	-0.223486	0.504587	0.55	0.37931	0.513185	0.027299	0.463303	0.493827	0.344828	0.471433	-0.058995	0.444954	0.45283	0.206897	0.461291	-0.090051	0.513761	0.545455	0.517241	0.513523	0.026991
Amyloidosiss	(0.7, 1.5)	0.785714	1	0.571429	0.785714	0.632456	0.2	0.333333	0.333333	0.166667	-0.666667	0.785714	1	0.571429	0.785714	0.632456	0.642857	0.666667	0.571429	0.642857	0.288675	0.857143	1	0.714286	0.857143	0.745356	0.642857	1	0.285714	0.642857	0.408248
Anaphylactic_reactions	(0.8, 5)	0.631579	0.727273	0.421053	0.631579	0.290129	0.357143	0.666667	0.2	0.475	-0.055048	0.631579	0.727273	0.421053	0.631579	0.290129	0.631579	0.727273	0.421053	0.631579	0.290129	0.578947	1	0.157895	0.578947	0.29277	0.578947	0.636364	0.368421	0.578947	0.174078
Anaphylactoid_reactions	(0.6, 1.5)	1	1	1	1	1	0	0	0		0	1	1	1	1	1	1	1	1	1	1	1	1	1	1	1	0.5	0	0	0.5	0
Atrial_fibrillations	(0.7, 1.5)	0.888889	0.888889	0.888889	0.888889	0.777778	0	0	0	0	-1	0.888889	0.888889	0.888889	0.888889	0.777778	0.888889	0.888889	0.888889	0.888889	0.777778	0.888889	0.888889	0.888889	0.888889	0.777778	0.666667	0.666667	0.666667	0.666667	0.333333
Azoospermias	(0.6, 5)	0.5	0	0	0.5	0	0	0	0		0	0.5	0	0	0.5	0	0.5	0	0	0.5	0	0.5	0	0	0.5	0	0	0	0	0	-1
Biliary_cirrhosiss	(0.7, 5)	0.465753	0.47619	0.12987	0.485225	-0.04204	0.357143	0.2	0.333333	0.350877	-0.27929	0.465753	0.47619	0.12987	0.485225	-0.04204	0.438356	0.407407	0.142857	0.455487	-0.114482	0.458904	0.444444	0.103896	0.479484	-0.062308	0.445205	0.4	0.103896	0.464992	-0.101665
Bladder_pains	(0.7, 1.5)	1	1	1	1	1	0	0	0	0	-1	1	1	1	1	1	1	1	1	1	1	0.5	0.5	1	0.5	0	0.5	0	0	0.5	0
Breath_odours	(0.6, 5)	0.576923	0.666667	0.307692	0.576923	0.182574	0.2	0	0	0.166667	-0.666667	0.576923	0.666667	0.307692	0.576923	0.182574	0.5	0.5	0.307692	0.5	0	0.576923	0.666667	0.307692	0.576923	0.182574	0.538462	0.666667	0.153846	0.538462	0.120386
Cholestasiss	(0.7, 1.5)	0.5	0.5	0.5	0.5	0	0	0	0		0	0.5	0.5	0.5	0.5	0	0.5	0.5	0.5	0.5	0	0.5	0.5	0.5	0.5	0	0.25	0	0	0.25	-0.57735
Chromaturias	(0.9, 1.5)	0.875	0.8	1	0.875	0.774597	0	0	0	0	-1	0.875	0.8	1	0.875	0.774597	0.75	0.666667	1	0.75	0.57735	0.5	0.5	0.25	0.5	0	0.625	0.6	0.75	0.625	0.258199
Coagulopathys	(0.6, 3)	0.5	0	0	0.5	0	0	0	0		0	0.5	0	0	0.5	0	0.5	0	0	0.5	0	0.5	0	0	0.5	0	0.25	0	0	0.25	-0.57735
Coordination_abnormals	(0.9, 5)	0.25	0	0	0.25	-0.57735	1	0	0		0	0.25	0	0	0.25	-0.57735	0.25	0	0	0.25	-0.57735	0.5	0	0	0.5	0	0.25	0	0	0.25	-0.57735
Deafnesss	(0.8, 1.5)	0.659091	0.684211	0.590909	0.659091	0.321182	0.4	0.461538	0.3	0.416667	-0.170697	0.659091	0.684211	0.590909	0.659091	0.321182	0.613636	0.619048	0.590909	0.613636	0.227508	0.636364	0.714286	0.454545	0.636364	0.29277	0.647727	0.685714	0.545455	0.647727	0.301836
Dermatitis_atopics	(0.8, 1.5)	1	1	1	1	1	0	0	0		0	1	1	1	1	1	1	1	1	1	1	0.5	0	0	0.5	0	1	1	1	1	1
Diplegias	(0.8, 1.5)	1	1	1	1	1	0	0	0	0	-1	1	1	1	1	1	1	1	1	1	1	0.5	0.5	1	0.5	0	0.5	0	0	0.5	0
Drug-induced_liver_injurys	(0.6, 1.5)	0.572016	0.672	0.334661	0.580097	0.18315	0.47807	0.531469	0.59375	0.461875	-0.078247	0.572016	0.672	0.334661	0.580097	0.18315	0.582305	0.626316	0.474104	0.585988	0.176123	0.563786	0.640288	0.354582	0.570908	0.156828	0.549383	0.653846	0.270916	0.558862	0.143447
Duodenitiss	(0.8, 3)	0.565217	0.615385	0.347826	0.565217	0.144841	0.352941	0.444444	0.4	0.342857	-0.30989	0.565217	0.615385	0.347826	0.565217	0.144841	0.543478	0.545455	0.521739	0.543478	0.087039	0.478261	0.4	0.086957	0.478261	-0.069843	0.565217	0.615385	0.347826	0.565217	0.144841
Ear_pains	(0.6, 1.5)	1	1	1	1	1	0	0	0		0	1	1	1	1	1	0.5	0.5	1	0.5	0	1	1	1	1	1	1	1	1	1	1
Enterocolitiss	(0.6, 3)	0.75	0.8	0.666667	0.75	0.507093	0.2	0.5	0.25	0.125	-0.612372	0.75	0.8	0.666667	0.75	0.507093	0.75	0.714286	0.833333	0.75	0.507093	0.5	0.5	0.166667	0.5	0	0.75	0.8	0.666667	0.75	0.507093
Erythema_nodosums	(0.7, 1.5)	0.625	1	0.25	0.625	0.377964	0.5	1	0.5		0	0.625	1	0.25	0.625	0.377964	0.75	1	0.5	0.75	0.57735	0.625	1	0.25	0.625	0.377964	0.5	0	0	0.5	0
Febrile_neutropenias	(0.9, 1.5)	0.7	0.7	0.7	0.7	0.4	0.25	0	0	0.3	-0.52915	0.7	0.7	0.7	0.7	0.4	0.65	0.636364	0.7	0.65	0.301511	0.5	0	0	0.5	0	0.65	0.636364	0.7	0.65	0.301511
Fibrocystic_breast_diseases	(0.7, 1.5)	0.5	0.5	0.5	0.5	0	1	0	0		0	0.5	0.5	0.5	0.5	0	0.5	0.5	0.5	0.5	0	0.5	0.5	0.5	0.5	0	0.75	1	0.5	0.75	0.57735
Fistulas	(0.6, 3)	1	1	1	1	1	0	0	0		0	1	1	1	1	1	1	1	1	1	1	1	1	1	1	1	0.5	0	0	0.5	0
Flushings	(0.8, 5)	0.586957	1	0.173913	0.586957	0.308607	0.263158	0.333333	0.555556	0.277778	-0.544331	0.586957	1	0.173913	0.586957	0.308607	0.586957	1	0.173913	0.586957	0.308607	0.5	0	0	0.5	0	0.478261	0.473684	0.391304	0.478261	-0.044151
Glaucomas	(0.7, 1.5)	0.567568	0.631579	0.324324	0.567568	0.154672	0.454545	0.5	0.666667	0.433333	-0.149071	0.567568	0.631579	0.324324	0.567568	0.154672	0.621622	0.714286	0.405405	0.621622	0.269771	0.554054	0.642857	0.243243	0.554054	0.138013	0.472973	0.47619	0.540541	0.472973	-0.054554
Glucose_tolerance_impaireds	(0.9, 1.5)	0.5	0.5	1	0.5	0	0.5	0	0	0.5	0	0.5	0.5	1	0.5	0	0.5	0.5	1	0.5	0	1	1	1	1	1	0	0	0	0	-1
Goitres	(0.9, 5)	0.588235	0.8	0.235294	0.588235	0.249136	0.3125	0.333333	0.571429	0.34127	-0.363696	0.588235	0.8	0.235294	0.588235	0.249136	0.617647	0.833333	0.294118	0.617647	0.308607	0.529412	1	0.058824	0.529412	0.174078	0.441176	0.4375	0.411765	0.441176	-0.117851
Growth_retardations	(0.6, 5)	1	1	1	1	1	0	0	0		0	1	1	1	1	1	1	1	1	1	1	1	1	1	1	1	0.5	0	0	0.5	0
Gynaecomastias	(0.9, 5)	0.541667	1	0.083333	0.541667	0.208514	0.444444	0.5	0.8	0.4	-0.316228	0.541667	1	0.083333	0.541667	0.208514	0.541667	0.75	0.125	0.541667	0.150756	0.541667	1	0.083333	0.541667	0.208514	0.520833	0.571429	0.166667	0.520833	0.059028
Haemorrhagic_diathesiss	(0.6, 3)	0.5	0.5	0.5	0.5	0	0.5	0.5	0.5	0.5	0	0.5	0.5	0.5	0.5	0	0.5	0.5	1	0.5	0	0.5	0.5	0.5	0.5	0	0.5	0	0	0.5	0
Hepatic_cirrhosiss	(0.7, 1.5)	0.569767	0.648649	0.360902	0.576451	0.168955	0.428571	0.542857	0.513514	0.401201	-0.194696	0.569767	0.648649	0.360902	0.576451	0.168955	0.627907	0.683168	0.518797	0.631398	0.269086	0.550388	0.630769	0.308271	0.558135	0.133849	0.465116	0.467532	0.270677	0.471338	-0.062608
Hepatic_failures	(0.7, 5)	0.5625	1	0.125	0.5625	0.258199	0.166667	0.2	0.5	0.25	-0.632456	0.5625	1	0.125	0.5625	0.258199	0.5	0.5	0.125	0.5	0	0.5	0	0	0.5	0	0.4375	0.4	0.25	0.4375	-0.13484
Hepatitis_toxics	(0.7, 3)	0.75	1	0.5	0.75	0.57735	0	0	0	0	-1	0.75	1	0.5	0.75	0.57735	0.75	1	0.5	0.75	0.57735	0.75	1	0.5	0.75	0.57735	0.25	0	0	0.25	-0.57735
Hepatitiss	(0.9, 1.5)	0.632353	0.8	0.352941	0.632353	0.319197	0.55	0.666667	0.615385	0.521978	0.042796	0.632353	0.8	0.352941	0.632353	0.319197	0.588235	0.714286	0.294118	0.588235	0.218218	0.676471	0.875	0.411765	0.676471	0.416025	0.661765	0.789474	0.441176	0.661765	0.36051
Hepatomegalys	(0.9, 5)	1	1	1	1	1	0	0	0		0	1	1	1	1	1	1	1	1	1	1	0.5	0	0	0.5	0	1	1	1	1	1
Hirsutisms	(0.6, 3)	0.586957	0.75	0.26087	0.586957	0.229416	0.272727	0.2	0.2	0.266667	-0.466667	0.586957	0.75	0.26087	0.586957	0.229416	0.543478	0.666667	0.173913	0.543478	0.129099	0.543478	0.583333	0.304348	0.543478	0.099015	0.565217	0.8	0.173913	0.565217	0.209529
Hyperacusiss	(0.7, 5)	0.6	1	0.2	0.6	0.333333	0	0	0	0	-1	0.6	1	0.2	0.6	0.333333	0.5	0	0	0.5	0	0.5	0.5	0.2	0.5	0	0.6	1	0.2	0.6	0.333333
Hyperammonaemias	(0.8, 3)	0.507937	0.529412	0.142857	0.507937	0.023231	0.372881	0.371429	0.464286	0.377304	-0.249448	0.507937	0.529412	0.142857	0.507937	0.023231	0.507937	0.527778	0.150794	0.507937	0.02268	0.507937	0.53125	0.134921	0.507937	0.023837	0.448413	0.355556	0.126984	0.448413	-0.134695
Hypercoagulations	(0.7, 5)	0.5	0	0	0.5	0	0	0	0		0	0.5	0	0	0.5	0	0	0	0	0	-1	0.5	0	0	0.5	0	0.5	0	0	0.5	0
Hypernatraemias	(0.6, 1.5)	0.694444	0.666667	0.777778	0.694444	0.394405	0.083333	0	0	0.125	-0.816497	0.694444	0.666667	0.777778	0.694444	0.394405	0.694444	0.666667	0.777778	0.694444	0.394405	0.444444	0.4375	0.388889	0.444444	-0.111803	0.666667	0.65	0.722222	0.666667	0.33541
Hyperparathyroidisms	(0.9, 3)	0.75	1	0.5	0.75	0.57735	0.333333	0.5	0.5	0.25	-0.5	0.75	1	0.5	0.75	0.57735	0.75	0.666667	1	0.75	0.57735	0.75	1	0.5	0.75	0.57735	0.5	0	0	0.5	0
Hypersensitivitys	(0.9, 5)	0.6	0.8	0.266667	0.6	0.268328	0.1	0.166667	0.2	0.1	-0.816497	0.6	0.8	0.266667	0.6	0.268328	0.566667	0.625	0.333333	0.566667	0.150756	0.466667	0	0	0.466667	-0.185695	0.5	0.5	0.266667	0.5	0
Hypertrophic_cardiomyopathys	(0.6, 3)	1	1	1	1	1	0	0	0		0	1	1	1	1	1	1	1	1	1	1	0.5	0	0	0.5	0	1	1	1	1	1
Hyperuricaemias	(0.6, 1.5)	0.555556	0.571429	0.444444	0.555556	0.113961	0.351351	0.315789	0.352941	0.351471	-0.296189	0.555556	0.571429	0.444444	0.555556	0.113961	0.5	0.5	0.472222	0.5	0	0.513889	0.526316	0.277778	0.513889	0.031513	0.5	0.5	0.444444	0.5	0
Hypoacusiss	(0.6, 3)	0.5	0	0	0.5	0	0	0	0		0	0.5	0	0	0.5	0	0.5	0	0	0.5	0	0	0	0	0	-1	0.5	0	0	0.5	0
Hypoalbuminaemias	(0.7, 5)	0.5	0.5	0.2	0.5	0	0.5	0	0		0	0.5	0.5	0.2	0.5	0	0.5	0.5	0.2	0.5	0	0.4	0.333333	0.2	0.4	-0.218218	0.6	1	0.2	0.6	0.333333
Ichthyosiss	(0.9, 5)	0.5	0	0	0.5	0	0	0	0		0	0.5	0	0	0.5	0	0	0	0	0	-1	0.5	0	0	0.5	0	0.5	0	0	0.5	0
Infarctions	(0.7, 1.5)	0.833333	1	0.666667	0.833333	0.707107	0.5	1	0.5		0	0.833333	1	0.666667	0.833333	0.707107	0.833333	1	0.666667	0.833333	0.707107	1	1	1	1	1	0.666667	1	0.333333	0.666667	0.447214
Ischaemias	(0.7, 1.5)	0.75	0.666667	1	0.75	0.57735	0	0	0		0	0.75	0.666667	1	0.75	0.57735	0.75	0.666667	1	0.75	0.57735	0.75	0.666667	1	0.75	0.57735	0.5	0.5	0.5	0.5	0
Jaundices	(0.6, 1.5)	0.789474	0.923077	0.631579	0.789474	0.61017	0.222222	0.28	0.411765	0.232198	-0.580468	0.789474	0.923077	0.631579	0.789474	0.61017	0.473684	0.486486	0.947368	0.473684	-0.164399	0.789474	0.923077	0.631579	0.789474	0.61017	0.578947	1	0.157895	0.578947	0.29277
Malnutritions	(0.9, 1.5)	1	1	1	1	1	0	0	0	0	-1	1	1	1	1	1	0.958333	1	0.916667	0.958333	0.919866	0.833333	1	0.666667	0.833333	0.707107	0.875	0.8	1	0.875	0.774597
Melaenas	(0.6, 5)	0.541667	0.666667	0.166667	0.541667	0.125988	0.333333	0.5	0.5	0.25	-0.5	0.541667	0.666667	0.166667	0.541667	0.125988	0.5	0.5	0.25	0.5	0	0.583333	0.75	0.25	0.583333	0.223607	0.458333	0	0	0.458333	-0.208514
Meningisms	(0.7, 3)	0.625	1	0.25	0.625	0.377964	0.333333	0.333333	1	0.5	0	0.625	1	0.25	0.625	0.377964	0.625	0.666667	0.5	0.625	0.258199	0.625	1	0.25	0.625	0.377964	0.5	0.5	0.25	0.5	0
Menstruation_irregulars	(0.6, 1.5)	1	1	1	1	1	0	0	0		0	1	1	1	1	1	1	1	1	1	1	1	1	1	1	1	0.75	1	0.5	0.75	0.57735
Musculoskeletal_pains	(0.6, 3)	0.75	1	0.5	0.75	0.57735	0	0	0	0	-1	0.75	1	0.5	0.75	0.57735	0.75	1	0.5	0.75	0.57735	0.75	1	0.5	0.75	0.57735	0.375	0.333333	0.25	0.375	-0.258199
Nasal_congestions	(0.6, 1.5)	0.9	1	0.8	0.9	0.816497	0.25	1	0.25		0	0.9	1	0.8	0.9	0.816497	1	1	1	1	1	0.9	1	0.8	0.9	0.816497	0.6	1	0.2	0.6	0.333333
Nasal_discomforts	(0.6, 1.5)	1	1	1	1	1		0	0		0	1	1	1	1	1	1	1	1	1	1	1	1	1	1	1	1	1	1	1	1
Neuropathy_peripherals	(0.8, 1.5)	0.708333	0.758621	0.611111	0.708333	0.424774	0.242424	0.307692	0.2	0.253846	-0.492308	0.708333	0.758621	0.611111	0.708333	0.424774	0.694444	0.705882	0.666667	0.694444	0.38949	0.555556	0.642857	0.25	0.555556	0.140372	0.638889	0.65625	0.583333	0.638889	0.279508
Neutropenias	(0.6, 3)	0.557692	1	0.115385	0.557692	0.247436	0.266667	0.333333	0.571429	0.285714	-0.534522	0.557692	1	0.115385	0.557692	0.247436	0.5	0	0	0.5	0	0.5	0.5	0.153846	0.5	0	0.538462	0.6	0.230769	0.538462	0.09759
Nocturias	(0.7, 3)	0.566667	0.571429	0.533333	0.566667	0.133631	0.4	0.5	0.333333	0.416667	-0.166667	0.566667	0.571429	0.533333	0.566667	0.133631	0.566667	0.571429	0.533333	0.566667	0.133631	0.533333	0.545455	0.4	0.533333	0.069171	0.566667	0.5625	0.6	0.566667	0.133631
Non-alcoholic_steatohepatitiss	(0.9, 3)	0.629032	0.681818	0.483871	0.629032	0.26968	0.307692	0.28	0.205882	0.312619	-0.384748	0.629032	0.681818	0.483871	0.629032	0.26968	0.596774	0.625	0.483871	0.596774	0.19868	0.516129	0.666667	0.064516	0.516129	0.075165	0.572581	0.571429	0.580645	0.572581	0.14518
Ophthalmoplegias	(0.6, 5)	0	0	0	0	-1	1	0	0		0	0	0	0	0	-1	0	0	0	0	-1	0	0	0	0	-1	0.5	0	0	0.5	0
Orthostatic_hypotensions	(0.7, 1.5)	0.75	1	0.5	0.75	0.57735	0.666667	1	0.666667		0	0.75	1	0.5	0.75	0.57735	1	1	1	1	1	0.75	1	0.5	0.75	0.57735	0.625	1	0.25	0.625	0.377964
Palpitationss	(0.9, 1.5)	0.68	0.714286	0.6	0.68	0.364698	0.314286	0.35	0.388889	0.312092	-0.379557	0.68	0.714286	0.6	0.68	0.364698	0.7	0.727273	0.64	0.7	0.402911	0.54	0.666667	0.16	0.54	0.123091	0.54	0.525	0.84	0.54	0.1
Peptic_ulcers	(0.9, 3)	1	1	1	1	1	0	0	0		0	1	1	1	1	1	1	1	1	1	1	0.5	0	0	0.5	0	1	1	1	1	1
Petechiaes	(0.6, 1.5)	0.637931	0.7	0.482759	0.637931	0.290191	0.378378	0.409091	0.473684	0.375731	-0.253017	0.637931	0.7	0.482759	0.637931	0.290191	0.568966	0.552632	0.724138	0.568966	0.145095	0.551724	0.615385	0.275862	0.551724	0.124035	0.637931	0.75	0.413793	0.637931	0.308607
Photophobias	(0.7, 5)	0.520833	1	0.041667	0.520833	0.145865	0.357143	0.357143	1	0.5	0	0.520833	1	0.041667	0.520833	0.145865	0.5	0.5	0.125	0.5	0	0.520833	0.75	0.0625	0.520833	0.104257	0.5	0.5	0.041667	0.5	0
Pleurisys	(0.6, 5)	1	1	1	1	1	0	0	0		0	1	1	1	1	1	0.5	0	0	0.5	0	1	1	1	1	1	1	1	1	1	1
Pre-eclampsias	(0.6, 5)	1	1	1	1	1	0	0	0		0	1	1	1	1	1	1	1	1	1	1	1	1	1	1	1	0.5	0	0	0.5	0
Renal_tubular_acidosiss	(0.7, 5)	0.5	0	0	0.5	0	0	0	0		0	0.5	0	0	0.5	0	0.5	0	0	0.5	0	0	0	0	0	-1	0.5	0	0	0.5	0
Respiratory_depressions	(0.6, 5)	1	1	1	1	1	0	0	0		0	1	1	1	1	1	0.5	0	0	0.5	0	1	1	1	1	1	1	1	1	1	1
Respiratory_failures	(0.6, 1.5)	0.666667	0.666667	0.666667	0.666667	0.333333	0	0	0		0	0.666667	0.666667	0.666667	0.666667	0.333333	0.611111	0.625	0.555556	0.611111	0.223607	0.555556	0.571429	0.444444	0.555556	0.113961	0.666667	0.666667	0.666667	0.666667	0.333333
Strabismuss	(0.8, 1.5)	0.75	1	0.5	0.75	0.57735	0.5	1	0.5		0	0.75	1	0.5	0.75	0.57735	0.875	1	0.75	0.875	0.774597	0.75	1	0.5	0.75	0.57735	0.625	1	0.25	0.625	0.377964
Tachycardias	(0.9, 1.5)	0.640625	0.8	0.375	0.640625	0.33197	0.456522	0.5	0.76	0.427619	-0.190238	0.640625	0.8	0.375	0.640625	0.33197	0.65625	0.8125	0.40625	0.65625	0.360844	0.578125	0.857143	0.1875	0.578125	0.250313	0.625	0.576923	0.9375	0.625	0.320256
Tinnituss	(0.8, 1.5)	0.652174	0.659091	0.630435	0.652174	0.304636	0.339623	0.4	0.413793	0.331897	-0.337666	0.652174	0.659091	0.630435	0.652174	0.304636	0.641304	0.666667	0.565217	0.641304	0.285939	0.597826	0.615385	0.521739	0.597826	0.197958	0.532609	0.52459	0.695652	0.532609	0.068988
Torsade_de_pointess	(0.6, 1.5)	1	1	1	1	1	0	0	0		0	1	1	1	1	1	1	1	1	1	1	0.5	0.5	1	0.5	0	1	1	1	1	1
Torticolliss	(0.8, 1.5)	0.733333	0.818182	0.6	0.733333	0.4842	0.6	1	0.5	0.75	0.408248	0.733333	0.818182	0.6	0.733333	0.4842	0.8	0.846154	0.733333	0.8	0.605406	0.633333	0.75	0.4	0.633333	0.301511	0.833333	1	0.666667	0.833333	0.707107
Tremors	(0.6, 3)	0.59375	0.846154	0.229167	0.59375	0.273988	0.5	0.571429	0.571429	0.485714	-0.028571	0.59375	0.846154	0.229167	0.59375	0.273988	0.59375	0.846154	0.229167	0.59375	0.273988	0.583333	0.722222	0.270833	0.583333	0.213504	0.604167	1	0.208333	0.604167	0.340997
Tubulointerstitial_nephritiss	(0.8, 1.5)	0.833333	1	0.666667	0.833333	0.707107	0.333333	1	0.333333		0	0.833333	1	0.666667	0.833333	0.707107	0.833333	1	0.666667	0.833333	0.707107	0.833333	1	0.666667	0.833333	0.707107	0.666667	1	0.333333	0.666667	0.447214
Tumour_lysis_syndromes	(0.6, 3)	0.875	1	0.75	0.875	0.774597	0	0	0		0	0.875	1	0.75	0.875	0.774597	0.875	1	0.75	0.875	0.774597	0.875	1	0.75	0.875	0.774597	0.75	1	0.5	0.75	0.57735
Ulcerative_keratitiss	(0.7, 3)	1	1	1	1	1	0	0	0	0	-1	1	1	1	1	1	0.5	0.5	1	0.5	0	0.5	0	0	0.5	0	1	1	1	1	1
Vaginal_discharges	(0.9, 3)	0.833333	1	0.666667	0.833333	0.707107	0	0	0		0	0.833333	1	0.666667	0.833333	0.707107	0.666667	1	0.333333	0.666667	0.447214	0.833333	1	0.666667	0.833333	0.707107	0.833333	1	0.666667	0.833333	0.707107
Ventricular_tachycardias	(0.7, 1.5)	0.833333	1	0.666667	0.833333	0.707107	0.5	1	0.5		0	0.833333	1	0.666667	0.833333	0.707107	1	1	1	1	1	0.833333	1	0.666667	0.833333	0.707107	0.666667	1	0.333333	0.666667	0.447214
