# Supplementary material for: Prediction of Adverse Drug Reaction Linked to Protein Targets Using Network-Based Information and Machine Learning
Source: Front Bioinform. 2022 Jul 14;2:906644. doi: 10.3389/fbinf.2022.906644 (PMC9580901; doi:10.3389/fbinf.2022.906644)
Supplement: Supplementary file 13 [file Table6.XLSX]

## Sheet: Supporting information 8 - RF p
ADR	ML_type	rank_test_score	std_test_score	mean_test_score	split4_test_score	split3_test_score	split2_test_score	split1_test_score	split0_test_score	params	param_oob_score	param_n_estimators	param_max_features	param_max_depth	param_bootstrap	std_score_time	mean_score_time	std_fit_time	mean_fit_time
Acute_hepatic_failure	RF	1	0.0331196	0.892789	0.921053	0.868421	0.934211	0.844156	0.896104	{'bootstrap': True, 'max_depth': None, 'max_features': None, 'n_estimators': 102, 'oob_score': True}	TRUE	102			TRUE	0.000128496	0.0134642	0.00676876	0.476186
Amyloidosis	RF	1	0.0176069	0.921994	0.92	0.936	0.928571	0.936508	0.888889	{'bootstrap': True, 'max_depth': None, 'max_features': 'auto', 'n_estimators': 72, 'oob_score': True}	TRUE	72	auto		TRUE	0.00401463	0.0382022	0.0420724	0.850153
Anaphylactic_reaction	RF	1	0.03581	0.884553	0.926829	0.829268	0.857143	0.904762	0.904762	{'bootstrap': True, 'max_depth': None, 'max_features': None, 'n_estimators': 93, 'oob_score': True}	TRUE	93			TRUE	0.00166312	0.0336545	0.0454183	0.904322
Anaphylactoid_reaction	RF	1	0.0215044	0.865934	0.852459	0.852459	0.844262	0.878049	0.902439	{'bootstrap': True, 'max_depth': None, 'max_features': None, 'n_estimators': 119, 'oob_score': True}	TRUE	119			TRUE	0.000404431	0.0397571	0.515412	3.39228
Atrial_fibrillation	RF	1	0.101469	0.876923	0.846154	0.961538	0.961538	0.692308	0.923077	{'bootstrap': True, 'max_depth': None, 'max_features': None, 'n_estimators': 128, 'oob_score': True}	TRUE	128			TRUE	0.000370125	0.0388675	0.0340423	0.82038
Azoospermia	RF	1	0.0169833	0.868642	0.861878	0.839779	0.872928	0.889503	0.879121	{'bootstrap': True, 'max_depth': None, 'max_features': 'auto', 'n_estimators': 89, 'oob_score': True}	TRUE	89	auto		TRUE	0.000530012	0.0351824	0.077119	1.07372
Biliary_cirrhosis	RF	1	0.0213065	0.95139	0.910569	0.95122	0.959677	0.967742	0.967742	{'bootstrap': True, 'max_depth': None, 'max_features': 'auto', 'n_estimators': 102, 'oob_score': True}	TRUE	102	auto		TRUE	0.000322658	0.0150025	0.00237719	0.385343
Bladder_pain	RF	1	0.0339709	0.874306	0.904762	0.873016	0.8125	0.90625	0.875	{'bootstrap': True, 'max_depth': None, 'max_features': None, 'n_estimators': 128, 'oob_score': True}	TRUE	128			TRUE	0.000375001	0.0410987	0.128321	1.69044
Breath_odour	RF	1	0.0174964	0.985714	1	0.964286	0.964286	1	1	{'bootstrap': True, 'max_depth': None, 'max_features': 'auto', 'n_estimators': 68, 'oob_score': True}	TRUE	68	auto		TRUE	0.000420154	0.021582	0.00648822	0.332192
Cholestasis	RF	1	0.0565267	0.815385	0.769231	0.923077	0.807692	0.807692	0.769231	{'bootstrap': True, 'max_depth': None, 'max_features': 'auto', 'n_estimators': 89, 'oob_score': True}	TRUE	89	auto		TRUE	0.00143611	0.0289303	0.00757566	0.453053
Chromaturia	RF	1	0.0749152	0.666382	0.730769	0.538462	0.692308	0.740741	0.62963	{'bootstrap': True, 'max_depth': None, 'max_features': 'auto', 'n_estimators': 98, 'oob_score': True}	TRUE	98	auto		TRUE	0.0012596	0.031481	0.0045763	0.508062
Coagulopathy	RF	1	0.0431807	0.747285	0.803922	0.705882	0.784314	0.75	0.692308	{'bootstrap': True, 'max_depth': None, 'max_features': None, 'n_estimators': 64, 'oob_score': True}	TRUE	64			TRUE	0.00104481	0.0227098	0.0374144	0.679219
Coordination_abnormal	RF	1	0.0168345	0.917861	0.916	0.888446	0.936255	0.932271	0.916335	{'bootstrap': True, 'max_depth': None, 'max_features': 'auto', 'n_estimators': 102, 'oob_score': True}	TRUE	102	auto		TRUE	0.000194199	0.0408426	0.0626036	1.49233
Deafness	RF	1	0.0515187	0.854233	0.925926	0.888889	0.777778	0.821429	0.857143	{'bootstrap': True, 'max_depth': None, 'max_features': 'auto', 'n_estimators': 64, 'oob_score': True}	TRUE	64	auto		TRUE	0.000140162	0.0215216	0.00328605	0.336037
Dermatitis_atopic	RF	1	0.0142002	0.807885	0.790123	0.820988	0.814815	0.791411	0.822086	{'bootstrap': True, 'max_depth': None, 'max_features': 'auto', 'n_estimators': 85, 'oob_score': True}	TRUE	85	auto		TRUE	0.000306077	0.0319185	0.0275201	1.03027
Diplegia	RF	1	0.0432682	0.82093	0.880952	0.857143	0.761905	0.813953	0.790698	{'bootstrap': True, 'max_depth': None, 'max_features': 'auto', 'n_estimators': 64, 'oob_score': True}	TRUE	64	auto		TRUE	0.000127309	0.0196478	0.0103935	0.347541
Drug-induced_liver_injury	RF	1	0.0492323	0.776316	0.802632	0.828947	0.776316	0.684211	0.789474	{'bootstrap': True, 'max_depth': None, 'max_features': 'auto', 'n_estimators': 64, 'oob_score': True}	TRUE	64	auto		TRUE	0.000106799	0.00824251	0.00204882	0.182027
Duodenitis	RF	1	0.0324616	0.939623	0.943396	1	0.924528	0.90566	0.924528	{'bootstrap': True, 'max_depth': None, 'max_features': 'auto', 'n_estimators': 68, 'oob_score': True}	TRUE	68	auto		TRUE	7.93405e-05	0.0210033	0.00746375	0.369937
Ear_pain	RF	1	0.0491423	0.840476	0.761905	0.821429	0.833333	0.892857	0.892857	{'bootstrap': True, 'max_depth': None, 'max_features': 'auto', 'n_estimators': 64, 'oob_score': True}	TRUE	64	auto		TRUE	4.37108e-05	0.021109	0.0188588	0.434222
Enterocolitis	RF	1	0.0134635	0.88543	0.911647	0.875502	0.876	0.88	0.884	{'bootstrap': True, 'max_depth': None, 'max_features': None, 'n_estimators': 72, 'oob_score': True}	TRUE	72			TRUE	0.000226379	0.0264241	0.119744	2.96164
Erythema_nodosum	RF	1	0.105271	0.767133	0.844156	0.766234	0.571429	0.782051	0.871795	{'bootstrap': True, 'max_depth': None, 'max_features': 'auto', 'n_estimators': 93, 'oob_score': True}	TRUE	93	auto		TRUE	6.98565e-05	0.029777	0.0660576	0.661949
Febrile_neutropenia	RF	1	0.0512911	0.749961	0.7	0.72	0.82	0.803922	0.705882	{'bootstrap': True, 'max_depth': None, 'max_features': None, 'n_estimators': 64, 'oob_score': True}	TRUE	64			TRUE	6.13403e-05	0.0199371	0.023765	0.546673
Fibrocystic_breast_disease	RF	1	0.0260398	0.717362	0.763158	0.723684	0.697368	0.688312	0.714286	{'bootstrap': True, 'max_depth': None, 'max_features': 'auto', 'n_estimators': 123, 'oob_score': True}	TRUE	123	auto		TRUE	6.2935e-05	0.0388349	0.0401198	0.89358
Fistula	RF	1	0.00873571	0.926463	0.91411	0.93865	0.920245	0.92638	0.932927	{'bootstrap': True, 'max_depth': None, 'max_features': 'auto', 'n_estimators': 64, 'oob_score': True}	TRUE	64	auto		TRUE	0.00054112	0.0257472	0.0317212	0.693475
Flushing	RF	1	0.0132682	0.875812	0.874016	0.866142	0.88189	0.897638	0.859375	{'bootstrap': True, 'max_depth': None, 'max_features': 'auto', 'n_estimators': 68, 'oob_score': True}	TRUE	68	auto		TRUE	9.76137e-05	0.0238945	0.0453257	0.691727
Glaucoma	RF	1	0.0372033	0.941176	0.980392	0.882353	0.980392	0.941176	0.921569	{'bootstrap': True, 'max_depth': None, 'max_features': 'auto', 'n_estimators': 64, 'oob_score': True}	TRUE	64	auto		TRUE	4.14927e-05	0.0200571	0.0173418	0.357774
Glucose_tolerance_impaired	RF	1	0.00997126	0.867618	0.86	0.85259	0.87251	0.880478	0.87251	{'bootstrap': True, 'max_depth': None, 'max_features': 'auto', 'n_estimators': 115, 'oob_score': True}	TRUE	115	auto		TRUE	0.000683144	0.0464665	0.0566817	1.63609
Goitre	RF	1	0.0287039	0.84878	0.79878	0.884146	0.841463	0.865854	0.853659	{'bootstrap': True, 'max_depth': None, 'max_features': 'auto', 'n_estimators': 64, 'oob_score': True}	TRUE	64	auto		TRUE	7.22779e-05	0.0244061	0.0450406	0.723425
Growth_retardation	RF	1	0.015091	0.921578	0.909836	0.918033	0.942623	0.902439	0.934959	{'bootstrap': True, 'max_depth': None, 'max_features': None, 'n_estimators': 93, 'oob_score': True}	TRUE	93			TRUE	0.000556393	0.0312883	0.112361	1.42876
Gynaecomastia	RF	1	0.0221535	0.878049	0.865854	0.847561	0.914634	0.884146	0.878049	{'bootstrap': True, 'max_depth': None, 'max_features': 'auto', 'n_estimators': 81, 'oob_score': True}	TRUE	81	auto		TRUE	0.000609273	0.029374	0.0460651	0.871541
Haemorrhagic_diathesis	RF	1	0.0226986	0.830946	0.824242	0.860606	0.849398	0.795181	0.825301	{'bootstrap': True, 'max_depth': None, 'max_features': 'auto', 'n_estimators': 72, 'oob_score': True}	TRUE	72	auto		TRUE	0.000137014	0.0270538	0.0352602	0.804011
Hepatic_cirrhosis	RF	1	0.0370207	0.769404	0.8	0.746667	0.826667	0.736842	0.736842	{'bootstrap': True, 'max_depth': None, 'max_features': None, 'n_estimators': 102, 'oob_score': True}	TRUE	102			TRUE	0.000147349	0.0110643	0.0120318	0.512603
Hepatic_failure	RF	1	0.0272095	0.850769	0.88	0.88	0.84	0.807692	0.846154	{'bootstrap': True, 'max_depth': None, 'max_features': 'auto', 'n_estimators': 68, 'oob_score': True}	TRUE	68	auto		TRUE	8.08481e-05	0.0064992	0.00094739	0.110617
Hepatitis	RF	1	0.0402135	0.972414	0.896552	1	1	1	0.965517	{'bootstrap': True, 'max_depth': None, 'max_features': 'auto', 'n_estimators': 98, 'oob_score': True}	TRUE	98	auto		TRUE	3.25968e-05	0.0286369	0.00592345	0.476697
Hepatitis_toxic	RF	1	0.0296794	0.866398	0.875776	0.906832	0.87037	0.864198	0.814815	{'bootstrap': True, 'max_depth': None, 'max_features': 'auto', 'n_estimators': 81, 'oob_score': True}	TRUE	81	auto		TRUE	0.000547045	0.0313395	0.0507248	0.904523
Hepatomegaly	RF	1	0.0614452	0.885714	0.892857	0.928571	0.857143	0.964286	0.785714	{'bootstrap': True, 'max_depth': None, 'max_features': None, 'n_estimators': 128, 'oob_score': True}	TRUE	128			TRUE	0.000291152	0.0378086	0.034041	0.79717
Hirsutism	RF	1	0.0825758	0.823569	0.833333	0.851852	0.796296	0.690909	0.945455	{'bootstrap': True, 'max_depth': None, 'max_features': 'auto', 'n_estimators': 81, 'oob_score': True}	TRUE	81	auto		TRUE	0.000247929	0.0256421	0.0267957	0.489576
Hyperacusis	RF	1	0.0822874	0.740394	0.892857	0.75	0.714286	0.689655	0.655172	{'bootstrap': True, 'max_depth': None, 'max_features': 'auto', 'n_estimators': 68, 'oob_score': True}	TRUE	68	auto		TRUE	0.000224929	0.0213651	0.00196412	0.348919
Hyperammonaemia	RF	1	0.0212991	0.96037	0.95	0.925926	0.987654	0.975309	0.962963	{'bootstrap': True, 'max_depth': None, 'max_features': 'auto', 'n_estimators': 102, 'oob_score': True}	TRUE	102	auto		TRUE	6.37391e-05	0.0111675	0.00219817	0.250882
Hypercoagulation	RF	1	0.0159024	0.914232	0.88664	0.923077	0.931174	0.906883	0.923387	{'bootstrap': True, 'max_depth': None, 'max_features': 'auto', 'n_estimators': 128, 'oob_score': True}	TRUE	128	auto		TRUE	0.00676887	0.087613	0.0803459	2.65092
Hypernatraemia	RF	1	0.0206213	0.896296	0.888889	0.935185	0.898148	0.87963	0.87963	{'bootstrap': True, 'max_depth': None, 'max_features': None, 'n_estimators': 89, 'oob_score': True}	TRUE	89			TRUE	7.56002e-05	0.0282922	0.0714114	1.44307
Hyperparathyroidism	RF	1	0.0293463	0.87451	0.882353	0.882353	0.921569	0.843137	0.843137	{'bootstrap': True, 'max_depth': None, 'max_features': 'auto', 'n_estimators': 68, 'oob_score': True}	TRUE	68	auto		TRUE	0.000509145	0.0154457	0.00307477	0.351261
Hypersensitivity	RF	1	0.00784083	0.960814	0.967213	0.967213	0.95082	0.967213	0.951613	{'bootstrap': True, 'max_depth': None, 'max_features': 'auto', 'n_estimators': 68, 'oob_score': True}	TRUE	68	auto		TRUE	5.79229e-05	0.0106068	0.000983277	0.194387
Hypertrophic_cardiomyopathy	RF	1	0.0177279	0.857134	0.855967	0.847737	0.856557	0.836066	0.889344	{'bootstrap': True, 'max_depth': None, 'max_features': 'auto', 'n_estimators': 64, 'oob_score': True}	TRUE	64	auto		TRUE	0.000270485	0.017238	0.00522831	0.509963
Hyperuricaemia	RF	1	0.0199962	0.776471	0.745098	0.764706	0.803922	0.784314	0.784314	{'bootstrap': True, 'max_depth': None, 'max_features': 'auto', 'n_estimators': 93, 'oob_score': True}	TRUE	93	auto		TRUE	0.000832612	0.034806	0.0464652	0.808977
Hypoacusis	RF	1	0.0267362	0.917443	0.932099	0.87037	0.91358	0.95092	0.920245	{'bootstrap': True, 'max_depth': None, 'max_features': 'auto', 'n_estimators': 93, 'oob_score': True}	TRUE	93	auto		TRUE	0.000293979	0.0366323	0.0484131	0.981754
Hypoalbuminaemia	RF	1	0.027029	0.927827	0.968254	0.936508	0.90625	0.890625	0.9375	{'bootstrap': True, 'max_depth': None, 'max_features': 'auto', 'n_estimators': 68, 'oob_score': True}	TRUE	68	auto		TRUE	0.00010803	0.00746737	0.000939751	0.148742
Ichthyosis	RF	1	0.0121135	0.945518	0.937888	0.931677	0.95679	0.938272	0.962963	{'bootstrap': True, 'max_depth': None, 'max_features': 'auto', 'n_estimators': 128, 'oob_score': True}	TRUE	128	auto		TRUE	0.000191193	0.02461	0.00367162	0.646859
Infarction	RF	1	0.045732	0.857143	0.792208	0.857143	0.844156	0.857143	0.935065	{'bootstrap': True, 'max_depth': None, 'max_features': 'auto', 'n_estimators': 128, 'oob_score': True}	TRUE	128	auto		TRUE	0.000498309	0.0208879	0.00298179	0.473886
Ischaemia	RF	1	0.0335034	0.86391	0.842105	0.907895	0.855263	0.896104	0.818182	{'bootstrap': True, 'max_depth': None, 'max_features': 'auto', 'n_estimators': 123, 'oob_score': True}	TRUE	123	auto		TRUE	0.000555979	0.0210088	0.00344231	0.47603
Jaundice	RF	1	0.027581	0.873267	0.90099	0.851485	0.861386	0.910891	0.841584	{'bootstrap': True, 'max_depth': None, 'max_features': 'auto', 'n_estimators': 123, 'oob_score': True}	TRUE	123	auto		TRUE	0.000363578	0.0225379	0.00397809	0.539147
Malnutrition	RF	1	0.0542354	0.823377	0.909091	0.753247	0.779221	0.844156	0.831169	{'bootstrap': True, 'max_depth': None, 'max_features': None, 'n_estimators': 119, 'oob_score': True}	TRUE	119			TRUE	0.000123361	0.0180717	0.0118915	0.764392
Melaena	RF	1	0.0107656	0.907937	0.904762	0.928571	0.904762	0.904762	0.896825	{'bootstrap': True, 'max_depth': None, 'max_features': 'auto', 'n_estimators': 68, 'oob_score': True}	TRUE	68	auto		TRUE	8.46266e-05	0.0133357	0.00187288	0.302503
Meningism	RF	1	0.0186136	0.912123	0.909465	0.880658	0.913934	0.938525	0.918033	{'bootstrap': True, 'max_depth': None, 'max_features': 'auto', 'n_estimators': 102, 'oob_score': True}	TRUE	102	auto		TRUE	0.000185173	0.0238921	0.00357161	0.690845
Menstruation_irregular	RF	1	0.0106341	0.937848	0.93578	0.926606	0.954128	0.927273	0.945455	{'bootstrap': True, 'max_depth': None, 'max_features': 'auto', 'n_estimators': 98, 'oob_score': True}	TRUE	98	auto		TRUE	0.000111761	0.0173301	0.00153537	0.400254
Musculoskeletal_pain	RF	1	0.0186965	0.839115	0.857143	0.826087	0.864198	0.814815	0.833333	{'bootstrap': True, 'max_depth': None, 'max_features': 'auto', 'n_estimators': 89, 'oob_score': True}	TRUE	89	auto		TRUE	0.000254478	0.0192921	0.00321465	0.531804
Nasal_congestion	RF	1	0.0245733	0.802812	0.81	0.84	0.77	0.811881	0.782178	{'bootstrap': True, 'max_depth': None, 'max_features': 'auto', 'n_estimators': 98, 'oob_score': True}	TRUE	98	auto		TRUE	9.43035e-05	0.017268	0.00205653	0.428294
Nasal_discomfort	RF	1	0.0226474	0.925833	0.941176	0.960784	0.901961	0.902913	0.92233	{'bootstrap': True, 'max_depth': None, 'max_features': 'auto', 'n_estimators': 76, 'oob_score': True}	TRUE	76	auto		TRUE	0.000194142	0.0134499	0.00220987	0.310888
Neuropathy_peripheral	RF	1	0.0380681	0.773219	0.769231	0.807692	0.807692	0.703704	0.777778	{'bootstrap': True, 'max_depth': None, 'max_features': None, 'n_estimators': 119, 'oob_score': True}	TRUE	119			TRUE	0.000110501	0.0170908	0.00719197	0.423408
Neutropenia	RF	1	0.0744679	0.700308	0.68	0.76	0.6	0.807692	0.653846	{'bootstrap': True, 'max_depth': None, 'max_features': 'auto', 'n_estimators': 64, 'oob_score': True}	TRUE	64	auto		TRUE	0.000159978	0.0199975	0.00154535	0.318178
Nocturia	RF	1	0.0402164	0.825641	0.871795	0.820513	0.782051	0.782051	0.871795	{'bootstrap': True, 'max_depth': None, 'max_features': None, 'n_estimators': 85, 'oob_score': True}	TRUE	85			TRUE	0.000451744	0.0267272	0.372159	1.34644
Non-alcoholic_steatohepatitis	RF	1	0.0261256	0.905704	0.936508	0.888889	0.875	0.890625	0.9375	{'bootstrap': True, 'max_depth': None, 'max_features': 'auto', 'n_estimators': 93, 'oob_score': True}	TRUE	93	auto		TRUE	5.46935e-05	0.00925803	0.00167039	0.193577
Ophthalmoplegia	RF	1	0.016089	0.899674	0.898785	0.927126	0.878543	0.890688	0.903226	{'bootstrap': True, 'max_depth': None, 'max_features': 'auto', 'n_estimators': 128, 'oob_score': True}	TRUE	128	auto		TRUE	0.00607475	0.068288	0.0826156	2.31255
Orthostatic_hypotension	RF	1	0.0256983	0.885894	0.866667	0.888889	0.934783	0.869565	0.869565	{'bootstrap': True, 'max_depth': None, 'max_features': 'auto', 'n_estimators': 110, 'oob_score': True}	TRUE	110	auto		TRUE	0.00088675	0.0333086	0.0311684	0.620145
Palpitations	RF	1	0.0522993	0.768148	0.703704	0.796296	0.740741	0.745455	0.854545	{'bootstrap': True, 'max_depth': None, 'max_features': 'auto', 'n_estimators': 85, 'oob_score': True}	TRUE	85	auto		TRUE	0.0003924	0.0271613	0.0212773	0.526809
Peptic_ulcer	RF	1	0.00990101	0.906796	0.893204	0.92233	0.902913	0.912621	0.902913	{'bootstrap': True, 'max_depth': None, 'max_features': 'auto', 'n_estimators': 64, 'oob_score': True}	TRUE	64	auto		TRUE	0.000393562	0.0215029	0.0425659	0.497762
Petechiae	RF	1	0.0398809	0.741487	0.693069	0.722772	0.742574	0.813725	0.735294	{'bootstrap': True, 'max_depth': None, 'max_features': None, 'n_estimators': 128, 'oob_score': True}	TRUE	128			TRUE	5.16726e-05	0.0202926	0.0205989	1.06163
Photophobia	RF	1	0.048766	0.931034	0.965517	0.896552	0.931034	1	0.862069	{'bootstrap': True, 'max_depth': None, 'max_features': None, 'n_estimators': 81, 'oob_score': True}	TRUE	81			TRUE	3.85615e-05	0.0237348	0.0529741	0.523386
Pleurisy	RF	1	0.0216098	0.834146	0.817073	0.865854	0.835366	0.847561	0.804878	{'bootstrap': True, 'max_depth': None, 'max_features': 'auto', 'n_estimators': 81, 'oob_score': True}	TRUE	81	auto		TRUE	7.65391e-05	0.017003	0.0032664	0.469772
Pre-eclampsia	RF	1	0.0115335	0.920284	0.927419	0.903226	0.923387	0.911647	0.935743	{'bootstrap': True, 'max_depth': None, 'max_features': 'auto', 'n_estimators': 119, 'oob_score': True}	TRUE	119	auto		TRUE	0.00150145	0.0474605	0.0997312	1.55088
Renal_tubular_acidosis	RF	1	0.010918	0.916658	0.91129	0.936	0.912	0.904	0.92	{'bootstrap': True, 'max_depth': None, 'max_features': 'auto', 'n_estimators': 119, 'oob_score': True}	TRUE	119	auto		TRUE	0.000207683	0.0214209	0.00348962	0.517358
Respiratory_depression	RF	1	0.0109017	0.894789	0.911538	0.892308	0.896154	0.896552	0.877395	{'bootstrap': True, 'max_depth': None, 'max_features': 'auto', 'n_estimators': 85, 'oob_score': True}	TRUE	85	auto		TRUE	0.000283065	0.0216215	0.00306106	0.648565
Respiratory_failure	RF	1	0.06706	0.907692	0.942308	0.884615	0.980769	0.788462	0.942308	{'bootstrap': True, 'max_depth': None, 'max_features': None, 'n_estimators': 128, 'oob_score': True}	TRUE	128			TRUE	0.000298025	0.0184807	0.0104708	0.52916
Strabismus	RF	1	0.0241518	0.859276	0.902439	0.836364	0.860606	0.860606	0.836364	{'bootstrap': True, 'max_depth': None, 'max_features': None, 'n_estimators': 102, 'oob_score': True}	TRUE	102			TRUE	8.4625e-05	0.0174551	0.0492186	1.31928
Tachycardia	RF	1	0.0811441	0.814815	0.814815	0.888889	0.666667	0.814815	0.888889	{'bootstrap': True, 'max_depth': None, 'max_features': 'auto', 'n_estimators': 128, 'oob_score': True}	TRUE	128	auto		TRUE	5.25051e-05	0.0183958	0.00113408	0.341373
Tinnitus	RF	1	0.039604	0.770874	0.737864	0.776699	0.737864	0.757282	0.84466	{'bootstrap': True, 'max_depth': None, 'max_features': 'auto', 'n_estimators': 128, 'oob_score': True}	TRUE	128	auto		TRUE	9.41531e-05	0.0224247	0.00349774	0.566404
Torsade_de_pointes	RF	1	0.0182676	0.89879	0.907692	0.915385	0.884615	0.916031	0.870229	{'bootstrap': True, 'max_depth': None, 'max_features': 'auto', 'n_estimators': 123, 'oob_score': True}	TRUE	123	auto		TRUE	0.0001011	0.0215494	0.00527299	0.535969
Torticollis	RF	1	0.0518407	0.874332	0.818182	0.969697	0.848485	0.882353	0.852941	{'bootstrap': True, 'max_depth': None, 'max_features': 'auto', 'n_estimators': 106, 'oob_score': True}	TRUE	106	auto		TRUE	0.000123229	0.0129129	0.00240466	0.242167
Tremor	RF	1	0.0135799	0.921951	0.932927	0.932927	0.920732	0.896341	0.926829	{'bootstrap': True, 'max_depth': None, 'max_features': 'auto', 'n_estimators': 64, 'oob_score': True}	TRUE	64	auto		TRUE	8.48145e-05	0.0132284	0.00248047	0.325701
Tubulointerstitial_nephritis	RF	1	0.0698689	0.730769	0.846154	0.673077	0.653846	0.711538	0.769231	{'bootstrap': True, 'max_depth': None, 'max_features': 'auto', 'n_estimators': 76, 'oob_score': True}	TRUE	76	auto		TRUE	4.16193e-05	0.0119545	0.0011678	0.242534
Tumour_lysis_syndrome	RF	1	0.0505076	0.892857	0.892857	0.821429	0.928571	0.964286	0.857143	{'bootstrap': True, 'max_depth': None, 'max_features': None, 'n_estimators': 128, 'oob_score': True}	TRUE	128			TRUE	0.000227073	0.0372464	0.027283	0.803843
Ulcerative_keratitis	RF	1	0.0157115	0.721544	0.733333	0.706667	0.746667	0.710526	0.710526	{'bootstrap': True, 'max_depth': None, 'max_features': 'auto', 'n_estimators': 123, 'oob_score': True}	TRUE	123	auto		TRUE	6.02544e-05	0.0385454	0.0362062	0.876386
Vaginal_discharge	RF	1	0.0181301	0.911772	0.886076	0.898734	0.924051	0.9125	0.9375	{'bootstrap': True, 'max_depth': None, 'max_features': 'auto', 'n_estimators': 64, 'oob_score': True}	TRUE	64	auto		TRUE	0.000344523	0.011061	0.00261828	0.225011
Ventricular_tachycardia	RF	1	0.0880782	0.708466	0.62963	0.703704	0.851852	0.607143	0.75	{'bootstrap': True, 'max_depth': None, 'max_features': None, 'n_estimators': 128, 'oob_score': True}	TRUE	128			TRUE	4.42162e-05	0.0124307	0.00184949	0.3184
Blood_and_lymphatic_system_disorders	RF	1	0.0196359	0.893336	0.869048	0.911243	0.911243	0.905325	0.869822	{'bootstrap': True, 'max_depth': None, 'max_features': 'auto', 'n_estimators': 102, 'oob_score': True}	TRUE	102	auto		TRUE	0.00206509	0.0260586	0.0024201	0.640408
Cardiac_disorders	RF	1	0.012279	0.952938	0.966102	0.949153	0.966102	0.933333	0.95	{'bootstrap': True, 'max_depth': None, 'max_features': 'auto', 'n_estimators': 72, 'oob_score': True}	TRUE	72	auto		TRUE	0.000647375	0.0121378	0.00356081	0.243149
Congenital,_familial_and_genetic_disorders	RF	1	0.00997163	0.949462	0.956989	0.951613	0.935484	0.962366	0.94086	{'bootstrap': True, 'max_depth': None, 'max_features': 'auto', 'n_estimators': 98, 'oob_score': True}	TRUE	98	auto		TRUE	0.00114566	0.024367	0.0049596	0.578654
Ear_and_labyrinth_disorders	RF	1	0.0284454	0.918589	0.963855	0.903614	0.939759	0.892857	0.892857	{'bootstrap': True, 'max_depth': None, 'max_features': 'auto', 'n_estimators': 128, 'oob_score': True}	TRUE	128	auto		TRUE	0.00150474	0.0210371	0.00552643	0.466194
Endocrine_disorders	RF	1	0.0566789	0.765	0.8375	0.8125	0.775	0.7	0.7	{'bootstrap': True, 'max_depth': None, 'max_features': 'auto', 'n_estimators': 98, 'oob_score': True}	TRUE	98	auto		TRUE	0.000291624	0.0154222	0.00595353	0.380341
Eye_disorders	RF	1	0.0111261	0.916279	0.914729	0.934109	0.922481	0.903101	0.906977	{'bootstrap': True, 'max_depth': None, 'max_features': None, 'n_estimators': 85, 'oob_score': True}	TRUE	85			TRUE	0.00320355	0.0225359	0.0881728	2.54072
Gastrointestinal_disorders	RF	1	0.017869	0.874991	0.868217	0.875969	0.846154	0.9	0.884615	{'bootstrap': True, 'max_depth': None, 'max_features': 'auto', 'n_estimators': 106, 'oob_score': True}	TRUE	106	auto		TRUE	0.0011459	0.0189965	0.00336814	0.500914
Hepatobiliary_disorders	RF	1	0.0334361	0.82963	0.87963	0.777778	0.814815	0.842593	0.833333	{'bootstrap': True, 'max_depth': None, 'max_features': 'auto', 'n_estimators': 115, 'oob_score': True}	TRUE	115	auto		TRUE	0.000760209	0.0189209	0.00346448	0.515842
Immune_system_disorders	RF	1	0.0204124	0.961111	0.930556	0.986111	0.972222	0.944444	0.972222	{'bootstrap': True, 'max_depth': None, 'max_features': 'auto', 'n_estimators': 76, 'oob_score': True}	TRUE	76	auto		TRUE	0.000107531	0.0110902	0.00357208	0.21866
Metabolism_and_nutrition_disorders	RF	1	0.0106316	0.928148	0.92963	0.933333	0.944444	0.914815	0.918519	{'bootstrap': True, 'max_depth': None, 'max_features': 'auto', 'n_estimators': 123, 'oob_score': True}	TRUE	123	auto		TRUE	0.00301231	0.0357076	0.011592	0.924936
Musculoskeletal_and_connective_tissue_disorders	RF	1	0.0180729	0.971587	0.942857	0.971429	0.971429	0.972222	1	{'bootstrap': True, 'max_depth': None, 'max_features': None, 'n_estimators': 128, 'oob_score': True}	TRUE	128			TRUE	0.000105258	0.012484	0.00288029	0.274414
Nervous_system_disorders	RF	1	0.011134	0.872727	0.856061	0.886364	0.863636	0.878788	0.878788	{'bootstrap': True, 'max_depth': None, 'max_features': None, 'n_estimators': 119, 'oob_score': True}	TRUE	119			TRUE	0.00210078	0.0151558	0.0275777	0.971526
Pregnancy,_puerperium_and_perinatal_conditions	RF	1	0.00871319	0.913039	0.919355	0.899194	0.915323	0.907631	0.923695	{'bootstrap': True, 'max_depth': None, 'max_features': None, 'n_estimators': 64, 'oob_score': True}	TRUE	64			TRUE	0.000174714	0.0119574	0.0510608	1.03729
Renal_and_urinary_disorders	RF	1	0.0385436	0.918197	0.958333	0.959184	0.897959	0.857143	0.918367	{'bootstrap': True, 'max_depth': None, 'max_features': 'auto', 'n_estimators': 128, 'oob_score': True}	TRUE	128	auto		TRUE	6.16828e-05	0.011532	0.00329822	0.232978
Reproductive_system_and_breast_disorders	RF	1	0.0271207	0.888372	0.883721	0.872093	0.872093	0.872093	0.94186	{'bootstrap': True, 'max_depth': None, 'max_features': 'auto', 'n_estimators': 106, 'oob_score': True}	TRUE	106	auto		TRUE	7.97615e-05	0.0124603	0.00570028	0.300037
Respiratory,_thoracic_and_mediastinal_disorders	RF	1	0.0211121	0.791783	0.75	0.803571	0.803571	0.80531	0.79646	{'bootstrap': True, 'max_depth': None, 'max_features': 'auto', 'n_estimators': 98, 'oob_score': True}	TRUE	98	auto		TRUE	0.000470955	0.0119634	0.00544721	0.315137
Skin_and_subcutaneous_tissue_disorders	RF	1	0.0238975	0.919512	0.95122	0.926829	0.878049	0.926829	0.914634	{'bootstrap': True, 'max_depth': None, 'max_features': 'auto', 'n_estimators': 128, 'oob_score': True}	TRUE	128	auto		TRUE	0.000126855	0.0143696	0.00715359	0.344337
Vascular_disorders	RF	1	0.0222238	0.934225	0.969697	0.909091	0.939394	0.941176	0.911765	{'bootstrap': True, 'max_depth': None, 'max_features': 'auto', 'n_estimators': 123, 'oob_score': True}	TRUE	123	auto		TRUE	0.000131801	0.0110029	0.00159538	0.204938
