# Supplementary material for: Prediction of Adverse Drug Reaction Linked to Protein Targets Using Network-Based Information and Machine Learning
Source: Front Bioinform. 2022 Jul 14;2:906644. doi: 10.3389/fbinf.2022.906644 (PMC9580901; doi:10.3389/fbinf.2022.906644)
Supplement: Supplementary file 17 [file Table5.XLSX]

## Sheet: Supporting information 7 - SVM 
ADR	ML_type	rank_test_score	std_test_score	mean_test_score	split4_test_score	split3_test_score	split2_test_score	split1_test_score	split0_test_score	params	param_kernel	param_gamma	param_C	std_score_time	mean_score_time	std_fit_time	mean_fit_time
Acute_hepatic_failure	SVM	1	0.0321846	0.832536	0.894737	0.815789	0.815789	0.805195	0.831169	{'C': 10000.0, 'gamma': 0.0003727593720314938, 'kernel': 'rbf'}	rbf	0.000372759	10000	0.00120804	0.00995016	0.00290692	0.0330338
Amyloidosis	SVM	1	0.0156795	0.878946	0.864	0.872	0.904762	0.888889	0.865079	{'C': 193.06977288832496, 'gamma': 0.0003727593720314938, 'kernel': 'rbf'}	rbf	0.000372759	193.07	0.00248924	0.0395859	0.00473557	0.111458
Anaphylactic_reaction	SVM	1	0.0406162	0.80302	0.780488	0.853659	0.809524	0.738095	0.833333	{'C': 193.06977288832496, 'gamma': 0.0003727593720314938, 'kernel': 'rbf'}	rbf	0.000372759	193.07	0.00132631	0.00820427	0.00267956	0.0184146
Anaphylactoid_reaction	SVM	1	0.0394008	0.851259	0.885246	0.860656	0.778689	0.845528	0.886179	{'C': 10000.0, 'gamma': 0.0013894954943731374, 'kernel': 'rbf'}	rbf	0.0013895	10000	0.0111683	0.0548735	0.0292863	0.171255
Atrial_fibrillation	SVM	1	0.0985096	0.8	0.884615	0.615385	0.884615	0.807692	0.807692	{'C': 719.6856730011514, 'gamma': 0.0001, 'kernel': 'rbf'}	rbf	0.0001	719.686	0.000114905	0.00512743	0.000143819	0.00902905
Azoospermia	SVM	1	0.0192122	0.857622	0.823204	0.878453	0.867403	0.867403	0.851648	{'C': 193.06977288832496, 'gamma': 0.0003727593720314938, 'kernel': 'rbf'}	rbf	0.000372759	193.07	0.0110646	0.103046	0.0173572	0.281462
Biliary_cirrhosis	SVM	1	0.0165991	0.914241	0.918699	0.910569	0.943548	0.895161	0.903226	{'C': 2682.695795279722, 'gamma': 0.0001, 'kernel': 'rbf'}	rbf	0.0001	2682.7	0.00352014	0.0191788	0.0100364	0.0684581
Bladder_pain	SVM	1	0.0229687	0.868006	0.873016	0.888889	0.828125	0.859375	0.890625	{'C': 193.06977288832496, 'gamma': 0.0001, 'kernel': 'rbf'}	rbf	0.0001	193.07	0.000854308	0.0189911	0.000627489	0.0418161
Breath_odour	SVM	1	0.0428571	0.942857	0.892857	0.964286	0.964286	0.892857	1	{'C': 193.06977288832496, 'gamma': 0.0001, 'kernel': 'rbf'}	rbf	0.0001	193.07	0.000154926	0.0049737	0.000161717	0.00968566
Cholestasis	SVM	1	0.0713355	0.669231	0.615385	0.730769	0.576923	0.769231	0.653846	{'C': 719.6856730011514, 'gamma': 'scale', 'kernel': 'rbf'}	rbf	scale	719.686	0.000456987	0.00498519	0.000352512	0.00956178
Chromaturia	SVM	1	0.087293	0.735043	0.692308	0.769231	0.769231	0.851852	0.592593	{'C': 193.06977288832496, 'gamma': 0.0001, 'kernel': 'rbf'}	rbf	0.0001	193.07	0.00010653	0.00510063	0.000199178	0.00938849
Coagulopathy	SVM	1	0.0556232	0.704751	0.784314	0.705882	0.745098	0.653846	0.634615	{'C': 13.89495494373136, 'gamma': 0.005179474679231213, 'kernel': 'rbf'}	rbf	0.00517947	13.895	0.00054301	0.0177585	0.000868709	0.0362916
Coordination_abnormal	SVM	1	0.0163022	0.909077	0.892	0.936255	0.912351	0.89243	0.912351	{'C': 193.06977288832496, 'gamma': 0.0001, 'kernel': 'rbf'}	rbf	0.0001	193.07	0.0121736	0.132725	0.0328033	0.383444
Deafness	SVM	1	0.0746529	0.759259	0.777778	0.851852	0.666667	0.821429	0.678571	{'C': 51.79474679231202, 'gamma': 0.0003727593720314938, 'kernel': 'rbf'}	rbf	0.000372759	51.7947	6.52233e-05	0.00522752	0.000161248	0.00959077
Dermatitis_atopic	SVM	1	0.0161391	0.78077	0.765432	0.759259	0.802469	0.791411	0.785276	{'C': 1.0, 'gamma': 0.0013894954943731374, 'kernel': 'rbf'}	rbf	0.0013895	1	0.00126354	0.159646	0.00875621	0.38202
Diplegia	SVM	1	0.075736	0.811074	0.666667	0.833333	0.880952	0.813953	0.860465	{'C': 2682.695795279722, 'gamma': 0.005179474679231213, 'kernel': 'rbf'}	rbf	0.00517947	2682.7	0.000215728	0.00458994	0.000506995	0.0114105
Drug-induced_liver_injury	SVM	1	0.0437191	0.757895	0.697368	0.828947	0.776316	0.75	0.736842	{'C': 51.79474679231202, 'gamma': 'scale', 'kernel': 'rbf'}	rbf	scale	51.7947	0.000838436	0.0294141	0.00149542	0.0766272
Duodenitis	SVM	1	0.0282389	0.932075	0.924528	0.981132	0.90566	0.90566	0.943396	{'C': 193.06977288832496, 'gamma': 0.0003727593720314938, 'kernel': 'rbf'}	rbf	0.000372759	193.07	0.000955792	0.012208	0.00380028	0.028075
Ear_pain	SVM	1	0.0341731	0.838095	0.785714	0.833333	0.833333	0.892857	0.845238	{'C': 719.6856730011514, 'gamma': 0.0001, 'kernel': 'rbf'}	rbf	0.0001	719.686	0.0117711	0.0452408	0.0205985	0.100382
Enterocolitis	SVM	1	0.0159407	0.864578	0.875502	0.84739	0.872	0.844	0.884	{'C': 10000.0, 'gamma': 0.0001, 'kernel': 'rbf'}	rbf	0.0001	10000	0.0146975	0.236919	0.0405846	0.747726
Erythema_nodosum	SVM	1	0.0280984	0.669331	0.688312	0.714286	0.636364	0.653846	0.653846	{'C': 10000.0, 'gamma': 0.0003727593720314938, 'kernel': 'rbf'}	rbf	0.000372759	10000	0.00211215	0.0416275	0.0093516	0.0927193
Febrile_neutropenia	SVM	1	0.0575285	0.694275	0.66	0.74	0.64	0.647059	0.784314	{'C': 2682.695795279722, 'gamma': 0.0003727593720314938, 'kernel': 'rbf'}	rbf	0.000372759	2682.7	0.000719864	0.0192329	0.00403938	0.0379514
Fibrocystic_breast_disease	SVM	1	0.0331323	0.651982	0.644737	0.710526	0.657895	0.61039	0.636364	{'C': 3.727593720314938, 'gamma': 0.0003727593720314938, 'kernel': 'rbf'}	rbf	0.000372759	3.72759	0.00160301	0.0757905	0.00445169	0.105677
Fistula	SVM	1	0.0191269	0.870103	0.858896	0.858896	0.858896	0.907975	0.865854	{'C': 719.6856730011514, 'gamma': 0.0001, 'kernel': 'rbf'}	rbf	0.0001	719.686	0.0177465	0.131512	0.0329133	0.395629
Flushing	SVM	1	0.0141982	0.856939	0.850394	0.874016	0.84252	0.874016	0.84375	{'C': 3.727593720314938, 'gamma': 0.0003727593720314938, 'kernel': 'rbf'}	rbf	0.000372759	3.72759	0.000658807	0.153555	0.00244812	0.250523
Glaucoma	SVM	1	0.0754329	0.901961	0.960784	0.941176	0.843137	0.980392	0.784314	{'C': 2682.695795279722, 'gamma': 0.0013894954943731374, 'kernel': 'rbf'}	rbf	0.0013895	2682.7	0.00143905	0.0110969	0.00213743	0.0218077
Glucose_tolerance_impaired	SVM	1	0.0125003	0.856469	0.868	0.856574	0.840637	0.87251	0.844622	{'C': 2682.695795279722, 'gamma': 0.0001, 'kernel': 'rbf'}	rbf	0.0001	2682.7	0.0211748	0.248097	0.0318936	0.653521
Goitre	SVM	1	0.0156174	0.82439	0.847561	0.835366	0.804878	0.823171	0.810976	{'C': 51.79474679231202, 'gamma': 0.0013894954943731374, 'kernel': 'rbf'}	rbf	0.0013895	51.7947	0.00646359	0.247449	0.0188504	0.473479
Growth_retardation	SVM	1	0.0195781	0.86604	0.901639	0.852459	0.860656	0.845528	0.869919	{'C': 51.79474679231202, 'gamma': 0.0003727593720314938, 'kernel': 'rbf'}	rbf	0.000372759	51.7947	0.00511805	0.0950508	0.00695636	0.191991
Gynaecomastia	SVM	1	0.0346221	0.831707	0.829268	0.896341	0.804878	0.829268	0.79878	{'C': 2682.695795279722, 'gamma': 0.0013894954943731374, 'kernel': 'rbf'}	rbf	0.0013895	2682.7	0.00862154	0.123643	0.0241388	0.288095
Haemorrhagic_diathesis	SVM	1	0.0124675	0.823702	0.830303	0.842424	0.813253	0.807229	0.825301	{'C': 0.2682695795279725, 'gamma': 0.005179474679231213, 'kernel': 'rbf'}	rbf	0.00517947	0.26827	0.0101936	0.22386	0.0118347	0.417884
Hepatic_cirrhosis	SVM	1	0.021802	0.740035	0.706667	0.773333	0.733333	0.75	0.736842	{'C': 1.0, 'gamma': 0.0013894954943731374, 'kernel': 'rbf'}	rbf	0.0013895	1	0.000789485	0.0383811	0.0018058	0.0771267
Hepatic_failure	SVM	1	0.0666323	0.756308	0.88	0.72	0.72	0.692308	0.769231	{'C': 193.06977288832496, 'gamma': 0.0001, 'kernel': 'rbf'}	rbf	0.0001	193.07	8.44695e-05	0.0034183	0.000145469	0.00727496
Hepatitis	SVM	1	0.0436176	0.896552	0.827586	0.896552	0.965517	0.896552	0.896552	{'C': 10000.0, 'gamma': 0.0003727593720314938, 'kernel': 'rbf'}	rbf	0.000372759	10000	0.000502996	0.00610261	0.0020699	0.0117339
Hepatitis_toxic	SVM	1	0.0301582	0.829254	0.84472	0.850932	0.790123	0.796296	0.864198	{'C': 10000.0, 'gamma': 0.0013894954943731374, 'kernel': 'rbf'}	rbf	0.0013895	10000	0.0151515	0.136424	0.00992284	0.333539
Hepatomegaly	SVM	1	0.0801784	0.764286	0.678571	0.892857	0.785714	0.678571	0.785714	{'C': 10000.0, 'gamma': 0.019306977288832496, 'kernel': 'rbf'}	rbf	0.019307	10000	0.000348287	0.0084579	0.000251876	0.0143692
Hirsutism	SVM	1	0.039057	0.808552	0.759259	0.814815	0.777778	0.818182	0.872727	{'C': 13.89495494373136, 'gamma': 0.0003727593720314938, 'kernel': 'rbf'}	rbf	0.000372759	13.895	0.000974364	0.0297826	0.000731488	0.0473002
Hyperacusis	SVM	1	0.0668282	0.724877	0.785714	0.607143	0.714286	0.724138	0.793103	{'C': 3.727593720314938, 'gamma': 0.005179474679231213, 'kernel': 'rbf'}	rbf	0.00517947	3.72759	0.000143005	0.00931878	0.000138996	0.0146973
Hyperammonaemia	SVM	1	0.0253704	0.945648	0.9875	0.950617	0.91358	0.950617	0.925926	{'C': 719.6856730011514, 'gamma': 0.0003727593720314938, 'kernel': 'rbf'}	rbf	0.000372759	719.686	0.000482668	0.0131503	0.00144227	0.0362781
Hypercoagulation	SVM	1	0.0155761	0.894822	0.898785	0.919028	0.890688	0.870445	0.895161	{'C': 193.06977288832496, 'gamma': 0.0003727593720314938, 'kernel': 'rbf'}	rbf	0.000372759	193.07	0.0175293	0.237265	0.0296495	0.569106
Hypernatraemia	SVM	1	0.0270903	0.877778	0.824074	0.898148	0.888889	0.888889	0.888889	{'C': 2682.695795279722, 'gamma': 0.0003727593720314938, 'kernel': 'rbf'}	rbf	0.000372759	2682.7	0.00487213	0.0478612	0.00544437	0.130817
Hyperparathyroidism	SVM	1	0.0290831	0.872549	0.833333	0.882353	0.921569	0.862745	0.862745	{'C': 2682.695795279722, 'gamma': 0.0003727593720314938, 'kernel': 'rbf'}	rbf	0.000372759	2682.7	0.00255365	0.0477445	0.00577196	0.119118
Hypersensitivity	SVM	1	0.0222693	0.960762	0.983607	0.934426	0.983607	0.934426	0.967742	{'C': 719.6856730011514, 'gamma': 0.0001, 'kernel': 'rbf'}	rbf	0.0001	719.686	0.00118112	0.0196978	0.00200917	0.0344852
Hypertrophic_cardiomyopathy	SVM	1	0.00759498	0.853859	0.855967	0.851852	0.860656	0.860656	0.840164	{'C': 3.727593720314938, 'gamma': 0.0003727593720314938, 'kernel': 'rbf'}	rbf	0.000372759	3.72759	0.00909371	0.590158	0.0144992	1.10982
Hyperuricaemia	SVM	1	0.0523937	0.733333	0.656863	0.764706	0.764706	0.686275	0.794118	{'C': 10000.0, 'gamma': 'scale', 'kernel': 'rbf'}	rbf	scale	10000	0.00523199	0.0647707	0.00952909	0.14323
Hypoacusis	SVM	1	0.021506	0.873097	0.864198	0.839506	0.87037	0.90184	0.889571	{'C': 2682.695795279722, 'gamma': 0.0013894954943731374, 'kernel': 'rbf'}	rbf	0.0013895	2682.7	0.00774612	0.0855327	0.0143475	0.224257
Hypoalbuminaemia	SVM	1	0.0358413	0.909028	0.936508	0.952381	0.859375	0.875	0.921875	{'C': 719.6856730011514, 'gamma': 0.0003727593720314938, 'kernel': 'rbf'}	rbf	0.000372759	719.686	0.000392091	0.00601187	0.00118644	0.0169035
Ichthyosis	SVM	1	0.0199212	0.914562	0.913043	0.881988	0.932099	0.938272	0.907407	{'C': 2682.695795279722, 'gamma': 0.0001, 'kernel': 'rbf'}	rbf	0.0001	2682.7	0.00314782	0.0635888	0.0128215	0.165735
Infarction	SVM	1	0.0296149	0.805195	0.818182	0.753247	0.792208	0.831169	0.831169	{'C': 10000.0, 'gamma': 0.0013894954943731374, 'kernel': 'rbf'}	rbf	0.0013895	10000	0.00279403	0.0245203	0.00808887	0.0544329
Ischaemia	SVM	1	0.0439585	0.769378	0.710526	0.763158	0.736842	0.805195	0.831169	{'C': 193.06977288832496, 'gamma': 0.0001, 'kernel': 'rbf'}	rbf	0.0001	193.07	0.00179438	0.0602043	0.00157309	0.103234
Jaundice	SVM	1	0.0327781	0.849505	0.871287	0.841584	0.90099	0.821782	0.811881	{'C': 0.07196856730011514, 'gamma': 0.005179474679231213, 'kernel': 'rbf'}	rbf	0.00517947	0.0719686	0.00596844	0.10218	0.00816889	0.169372
Malnutrition	SVM	1	0.0542354	0.784416	0.844156	0.844156	0.701299	0.766234	0.766234	{'C': 719.6856730011514, 'gamma': 0.0003727593720314938, 'kernel': 'rbf'}	rbf	0.000372759	719.686	0.00383555	0.0413168	0.0101521	0.0820039
Melaena	SVM	1	0.0299491	0.860317	0.896825	0.880952	0.809524	0.849206	0.865079	{'C': 10000.0, 'gamma': 0.0013894954943731374, 'kernel': 'rbf'}	rbf	0.0013895	10000	0.00283016	0.0416428	0.00763301	0.117055
Meningism	SVM	1	0.029889	0.889968	0.888889	0.872428	0.922131	0.844262	0.922131	{'C': 2682.695795279722, 'gamma': 'scale', 'kernel': 'rbf'}	rbf	scale	2682.7	0.0112384	0.16386	0.0327323	0.475464
Menstruation_irregular	SVM	1	0.0119512	0.840984	0.844037	0.834862	0.862385	0.827273	0.836364	{'C': 10000.0, 'gamma': 0.0003727593720314938, 'kernel': 'rbf'}	rbf	0.000372759	10000	0.00810016	0.0458065	0.010219	0.129984
Musculoskeletal_pain	SVM	1	0.019008	0.832935	0.84472	0.832298	0.796296	0.845679	0.845679	{'C': 13.89495494373136, 'gamma': 0.0001, 'kernel': 'rbf'}	rbf	0.0001	13.895	0.0108641	0.290244	0.0087738	0.497007
Nasal_congestion	SVM	1	0.034385	0.77695	0.8	0.75	0.81	0.722772	0.80198	{'C': 13.89495494373136, 'gamma': 0.0013894954943731374, 'kernel': 'rbf'}	rbf	0.0013895	13.895	0.00482327	0.102762	0.0104729	0.195419
Nasal_discomfort	SVM	1	0.0263398	0.855473	0.843137	0.852941	0.872549	0.893204	0.815534	{'C': 10000.0, 'gamma': 0.0003727593720314938, 'kernel': 'rbf'}	rbf	0.000372759	10000	0.00228724	0.0345285	0.00662889	0.0959641
Neuropathy_peripheral	SVM	1	0.0962971	0.688889	0.807692	0.653846	0.538462	0.666667	0.777778	{'C': 13.89495494373136, 'gamma': 0.005179474679231213, 'kernel': 'rbf'}	rbf	0.00517947	13.895	0.000205971	0.00778494	0.000149282	0.0128348
Neutropenia	SVM	1	0.0283745	0.716615	0.68	0.72	0.76	0.730769	0.692308	{'C': 13.89495494373136, 'gamma': 0.0013894954943731374, 'kernel': 'rbf'}	rbf	0.0013895	13.895	0.000197579	0.00738335	0.000429598	0.0122444
Nocturia	SVM	1	0.05699	0.766667	0.833333	0.794872	0.705128	0.692308	0.807692	{'C': 10000.0, 'gamma': 0.0013894954943731374, 'kernel': 'rbf'}	rbf	0.0013895	10000	0.00278321	0.0327564	0.00742606	0.06607
Non-alcoholic_steatohepatitis	SVM	1	0.0432661	0.892857	0.888889	0.825397	0.921875	0.953125	0.875	{'C': 2682.695795279722, 'gamma': 0.0013894954943731374, 'kernel': 'rbf'}	rbf	0.0013895	2682.7	0.000388337	0.0047225	0.00122482	0.0145609
Ophthalmoplegia	SVM	1	0.0198825	0.865665	0.8583	0.846154	0.866397	0.854251	0.903226	{'C': 2682.695795279722, 'gamma': 0.0003727593720314938, 'kernel': 'rbf'}	rbf	0.000372759	2682.7	0.015516	0.21183	0.0258321	0.567794
Orthostatic_hypotension	SVM	1	0.0236914	0.84657	0.822222	0.888889	0.847826	0.826087	0.847826	{'C': 51.79474679231202, 'gamma': 0.0013894954943731374, 'kernel': 'rbf'}	rbf	0.0013895	51.7947	0.00130928	0.0173834	0.00341829	0.0320083
Palpitations	SVM	1	0.0640315	0.746465	0.722222	0.796296	0.759259	0.818182	0.636364	{'C': 51.79474679231202, 'gamma': 0.0001, 'kernel': 'rbf'}	rbf	0.0001	51.7947	0.000664781	0.0315795	0.00108963	0.0526338
Peptic_ulcer	SVM	1	0.0402649	0.815534	0.776699	0.893204	0.805825	0.796117	0.805825	{'C': 10000.0, 'gamma': 0.005179474679231213, 'kernel': 'rbf'}	rbf	0.00517947	10000	0.00591551	0.0708741	0.0289442	0.167761
Petechiae	SVM	1	0.03048	0.698195	0.683168	0.673267	0.722772	0.666667	0.745098	{'C': 10000.0, 'gamma': 0.0003727593720314938, 'kernel': 'rbf'}	rbf	0.000372759	10000	0.00837934	0.0753052	0.0266257	0.180589
Photophobia	SVM	1	0.085584	0.889655	1	0.896552	0.965517	0.793103	0.793103	{'C': 193.06977288832496, 'gamma': 0.0001, 'kernel': 'rbf'}	rbf	0.0001	193.07	0.000154743	0.00887828	0.000130072	0.0156169
Pleurisy	SVM	1	0.0274322	0.807317	0.835366	0.792683	0.841463	0.768293	0.79878	{'C': 193.06977288832496, 'gamma': 0.0013894954943731374, 'kernel': 'rbf'}	rbf	0.0013895	193.07	0.0120412	0.187907	0.0147341	0.376522
Pre-eclampsia	SVM	1	0.0187516	0.892143	0.895161	0.903226	0.919355	0.86747	0.875502	{'C': 2682.695795279722, 'gamma': 0.0001, 'kernel': 'rbf'}	rbf	0.0001	2682.7	0.00796372	0.191799	0.0260365	0.531354
Renal_tubular_acidosis	SVM	1	0.00809142	0.876606	0.879032	0.888	0.88	0.872	0.864	{'C': 193.06977288832496, 'gamma': 0.0013894954943731374, 'kernel': 'rbf'}	rbf	0.0013895	193.07	0.00626	0.0772839	0.00720651	0.164589
Respiratory_depression	SVM	1	0.0133188	0.867905	0.869231	0.869231	0.876923	0.842912	0.881226	{'C': 13.89495494373136, 'gamma': 0.0001, 'kernel': 'rbf'}	rbf	0.0001	13.895	0.0263574	0.753772	0.060629	1.95024
Respiratory_failure	SVM	1	0.0654976	0.807692	0.769231	0.730769	0.923077	0.788462	0.826923	{'C': 2682.695795279722, 'gamma': 0.0003727593720314938, 'kernel': 'rbf'}	rbf	0.000372759	2682.7	0.00233451	0.0206231	0.00850764	0.0457338
Strabismus	SVM	1	0.0123313	0.803407	0.810976	0.781818	0.818182	0.8	0.806061	{'C': 3.727593720314938, 'gamma': 0.0003727593720314938, 'kernel': 'rbf'}	rbf	0.000372759	3.72759	0.0119952	0.287042	0.050161	0.611806
Tachycardia	SVM	1	0.0662539	0.814815	0.740741	0.888889	0.814815	0.888889	0.740741	{'C': 193.06977288832496, 'gamma': 0.0013894954943731374, 'kernel': 'rbf'}	rbf	0.0013895	193.07	0.000390793	0.0072628	0.00198817	0.0162143
Tinnitus	SVM	1	0.0376519	0.751456	0.737864	0.747573	0.757282	0.815534	0.699029	{'C': 719.6856730011514, 'gamma': 0.0003727593720314938, 'kernel': 'rbf'}	rbf	0.000372759	719.686	0.00579313	0.0911242	0.0218853	0.184185
Torsade_de_pointes	SVM	1	0.0271412	0.91414	0.930769	0.876923	0.953846	0.89313	0.916031	{'C': 51.79474679231202, 'gamma': 0.0001, 'kernel': 'rbf'}	rbf	0.0001	51.7947	0.00136947	0.0942088	0.00376588	0.190548
Torticollis	SVM	1	0.0611697	0.838681	0.757576	0.909091	0.909091	0.794118	0.823529	{'C': 3.727593720314938, 'gamma': 0.0013894954943731374, 'kernel': 'rbf'}	rbf	0.0013895	3.72759	0.000114713	0.0124409	0.000165168	0.0189904
Tremor	SVM	1	0.0113093	0.893902	0.884146	0.884146	0.896341	0.914634	0.890244	{'C': 10000.0, 'gamma': 0.0013894954943731374, 'kernel': 'rbf'}	rbf	0.0013895	10000	0.00824471	0.100711	0.0180678	0.278939
Tubulointerstitial_nephritis	SVM	1	0.0224267	0.734615	0.75	0.769231	0.711538	0.730769	0.711538	{'C': 193.06977288832496, 'gamma': 0.0001, 'kernel': 'rbf'}	rbf	0.0001	193.07	0.000466193	0.0287175	0.00179619	0.0470647
Tumour_lysis_syndrome	SVM	1	0.0285714	0.835714	0.821429	0.785714	0.857143	0.857143	0.857143	{'C': 719.6856730011514, 'gamma': 0.0003727593720314938, 'kernel': 'rbf'}	rbf	0.000372759	719.686	0.000536985	0.00682597	0.00162623	0.0124655
Ulcerative_keratitis	SVM	1	0.0145847	0.671123	0.693333	0.653333	0.68	0.657895	0.671053	{'C': 193.06977288832496, 'gamma': 0.0001, 'kernel': 'rbf'}	rbf	0.0001	193.07	0.00179803	0.0726089	0.0147171	0.208136
Vaginal_discharge	SVM	1	0.0203416	0.833734	0.797468	0.848101	0.848101	0.825	0.85	{'C': 2682.695795279722, 'gamma': 0.0013894954943731374, 'kernel': 'rbf'}	rbf	0.0013895	2682.7	0.00195608	0.0283527	0.00881641	0.0952767
Ventricular_tachycardia	SVM	1	0.0374037	0.642857	0.62963	0.703704	0.666667	0.607143	0.607143	{'C': 13.89495494373136, 'gamma': 0.0003727593720314938, 'kernel': 'rbf'}	rbf	0.000372759	13.895	0.000176737	0.0096096	0.000196348	0.0156647
Blood_and_lymphatic_system_disorders	SVM	1	0.0292345	0.862581	0.880952	0.87574	0.881657	0.804734	0.869822	{'C': 10000.0, 'gamma': 0.0003727593720314938, 'kernel': 'rbf'}	rbf	0.000372759	10000	0.00227796	0.0358636	0.0140532	0.171232
Cardiac_disorders	SVM	1	0.0843892	0.794576	0.830508	0.661017	0.881356	0.733333	0.866667	{'C': 10000.0, 'gamma': 0.0003727593720314938, 'kernel': 'rbf'}	rbf	0.000372759	10000	0.000259363	0.00966587	0.00139659	0.0280133
Congenital,_familial_and_genetic_disorders	SVM	1	0.0165186	0.916129	0.930108	0.908602	0.94086	0.897849	0.903226	{'C': 2682.695795279722, 'gamma': 0.0001, 'kernel': 'rbf'}	rbf	0.0001	2682.7	0.00143954	0.0349267	0.00687521	0.158595
Ear_and_labyrinth_disorders	SVM	1	0.0134777	0.868072	0.843373	0.86747	0.879518	0.869048	0.880952	{'C': 2682.695795279722, 'gamma': 0.0001, 'kernel': 'rbf'}	rbf	0.0001	2682.7	0.00125737	0.0178884	0.00323311	0.0509967
Endocrine_disorders	SVM	1	0.01	0.7175	0.725	0.7	0.7125	0.725	0.725	{'C': 13.89495494373136, 'gamma': 0.0001, 'kernel': 'rbf'}	rbf	0.0001	13.895	0.000630813	0.0442105	0.0030608	0.101642
Eye_disorders	SVM	1	0.00751578	0.894574	0.887597	0.887597	0.906977	0.899225	0.891473	{'C': 51.79474679231202, 'gamma': 0.0001, 'kernel': 'rbf'}	rbf	0.0001	51.7947	0.00332019	0.164618	0.0113494	0.589493
Gastrointestinal_disorders	SVM	1	0.0214782	0.874991	0.868217	0.875969	0.853846	0.915385	0.861538	{'C': 13.89495494373136, 'gamma': 0.0001, 'kernel': 'rbf'}	rbf	0.0001	13.895	0.00341654	0.0787347	0.00942597	0.217373
Hepatobiliary_disorders	SVM	1	0.0334361	0.744444	0.777778	0.740741	0.712963	0.703704	0.787037	{'C': 193.06977288832496, 'gamma': 0.0013894954943731374, 'kernel': 'rbf'}	rbf	0.0013895	193.07	0.00374286	0.04499	0.00305193	0.147635
Immune_system_disorders	SVM	1	0.0141639	0.952778	0.972222	0.958333	0.930556	0.944444	0.958333	{'C': 719.6856730011514, 'gamma': 0.0001, 'kernel': 'rbf'}	rbf	0.0001	719.686	0.0011914	0.0119293	0.0035283	0.0308492
Metabolism_and_nutrition_disorders	SVM	1	0.019682	0.901481	0.918519	0.911111	0.862963	0.907407	0.907407	{'C': 193.06977288832496, 'gamma': 0.0001, 'kernel': 'rbf'}	rbf	0.0001	193.07	0.00434461	0.116229	0.0096341	0.433122
Musculoskeletal_and_connective_tissue_disorders	SVM	1	0.0604064	0.909841	0.942857	0.828571	1	0.861111	0.916667	{'C': 719.6856730011514, 'gamma': 0.0001, 'kernel': 'rbf'}	rbf	0.0001	719.686	0.000287661	0.00347128	0.00148597	0.00965252
Nervous_system_disorders	SVM	1	0.0253533	0.863636	0.825758	0.848485	0.871212	0.871212	0.901515	{'C': 13.89495494373136, 'gamma': 0.0003727593720314938, 'kernel': 'rbf'}	rbf	0.000372759	13.895	0.00795382	0.0733068	0.0140501	0.22549
Pregnancy,_puerperium_and_perinatal_conditions	SVM	1	0.0103189	0.892107	0.899194	0.883065	0.891129	0.879518	0.907631	{'C': 2682.695795279722, 'gamma': 0.0001, 'kernel': 'rbf'}	rbf	0.0001	2682.7	0.00686103	0.0778802	0.0358514	0.359878
Renal_and_urinary_disorders	SVM	1	0.0250872	0.880952	0.833333	0.897959	0.897959	0.897959	0.877551	{'C': 2682.695795279722, 'gamma': 0.0001, 'kernel': 'rbf'}	rbf	0.0001	2682.7	0.000620619	0.00678787	0.00135987	0.0173923
Reproductive_system_and_breast_disorders	SVM	1	0.0154262	0.839535	0.860465	0.837209	0.848837	0.813953	0.837209	{'C': 719.6856730011514, 'gamma': 0.0003727593720314938, 'kernel': 'rbf'}	rbf	0.000372759	719.686	0.000992512	0.0195218	0.00455031	0.0590123
Respiratory,_thoracic_and_mediastinal_disorders	SVM	1	0.0211395	0.768679	0.803571	0.741071	0.758929	0.761062	0.778761	{'C': 51.79474679231202, 'gamma': 0.0001, 'kernel': 'rbf'}	rbf	0.0001	51.7947	0.00249086	0.0667132	0.0108129	0.188046
Skin_and_subcutaneous_tissue_disorders	SVM	1	0.0429435	0.865854	0.890244	0.890244	0.878049	0.780488	0.890244	{'C': 2682.695795279722, 'gamma': 0.0013894954943731374, 'kernel': 'rbf'}	rbf	0.0013895	2682.7	0.00163041	0.014456	0.00569035	0.0471422
Vascular_disorders	SVM	1	0.0702091	0.873975	0.787879	0.969697	0.818182	0.941176	0.852941	{'C': 719.6856730011514, 'gamma': 0.0013894954943731374, 'kernel': 'rbf'}	rbf	0.0013895	719.686	0.000653583	0.00410175	0.00189792	0.0104959
