# Supplementary material for: Prediction of Adverse Drug Reaction Linked to Protein Targets Using Network-Based Information and Machine Learning
Source: Front Bioinform. 2022 Jul 14;2:906644. doi: 10.3389/fbinf.2022.906644 (PMC9580901; doi:10.3389/fbinf.2022.906644)
Supplement: Supplementary file 19 [file Table7.XLSX]

## Sheet: Supporting information 9 - NN p
ADR	ML_type	rank_test_score	std_test_score	mean_test_score	split4_test_score	split3_test_score	split2_test_score	split1_test_score	split0_test_score	params	param_validation_split	param_optimizer	param_neurons	param_hidden_layers	param_epochs	param_batch_size	std_score_time	mean_score_time	std_fit_time	mean_fit_time
Acute_hepatic_failure	NN	1	0.0157035	0.766986	0.789474	0.75	0.75	0.766234	0.779221	{'batch_size': 32, 'epochs': 100, 'hidden_layers': 3, 'neurons': 512, 'optimizer': 'SGD', 'validation_split': 0.33}	0.33	SGD	512	3	100	32	0.152545	0.333118	1.29155	29.7064
Amyloidosis	NN	1	0.0338153	0.836025	0.88	0.816	0.785714	0.865079	0.833333	{'batch_size': 32, 'epochs': 100, 'hidden_layers': 3, 'neurons': 512, 'optimizer': 'SGD', 'validation_split': 0.33}	0.33	SGD	512	3	100	32	0.0178246	0.335365	2.01652	37.7853
Anaphylactic_reaction	NN	1	0.0343016	0.798374	0.804878	0.853659	0.809524	0.761905	0.761905	{'batch_size': 32, 'epochs': 50, 'hidden_layers': 1, 'neurons': 8, 'optimizer': 'SGD', 'validation_split': 0.33}	0.33	SGD	8	1	50	32	0.157069	0.341734	0.567633	8.53051
Anaphylactoid_reaction	NN	1	0.0163559	0.830015	0.811475	0.811475	0.836066	0.837398	0.853659	{'batch_size': 64, 'epochs': 50, 'hidden_layers': 1, 'neurons': 64, 'optimizer': 'SGD', 'validation_split': 0.33}	0.33	SGD	64	1	50	64	0.0363905	0.283461	1.55866	10.16
Atrial_fibrillation	NN	1	0.0307692	0.753846	0.730769	0.769231	0.730769	0.807692	0.730769	{'batch_size': 64, 'epochs': 100, 'hidden_layers': 1, 'neurons': 1024, 'optimizer': 'SGD', 'validation_split': 0.33}	0.33	SGD	1024	1	100	64	0.0113071	0.237671	0.709969	17.9541
Azoospermia	NN	1	0.0138324	0.839967	0.867403	0.834254	0.834254	0.834254	0.82967	{'batch_size': 32, 'epochs': 50, 'hidden_layers': 2, 'neurons': 4, 'optimizer': 'SGD', 'validation_split': 0.33}	0.33	SGD	4	2	50	32	0.0314145	0.293529	0.542802	11.4617
Biliary_cirrhosis	NN	1	0.00960184	0.899685	0.910569	0.894309	0.895161	0.91129	0.887097	{'batch_size': 32, 'epochs': 100, 'hidden_layers': 1, 'neurons': 8, 'optimizer': 'SGD', 'validation_split': 0.33}	0.33	SGD	8	1	100	32	0.041893	0.265	2.12862	19.2107
Bladder_pain	NN	1	0.0186877	0.855308	0.825397	0.873016	0.859375	0.84375	0.875	{'batch_size': 32, 'epochs': 100, 'hidden_layers': 2, 'neurons': 128, 'optimizer': 'SGD', 'validation_split': 0.33}	0.33	SGD	128	2	100	32	0.0362098	0.279454	2.44724	20.8639
Breath_odour	NN	1	0.0571429	0.814286	0.75	0.892857	0.857143	0.821429	0.75	{'batch_size': 32, 'epochs': 100, 'hidden_layers': 1, 'neurons': 32, 'optimizer': 'SGD', 'validation_split': 0.33}	0.33	SGD	32	1	100	32	0.0177387	0.241512	0.80694	15.5775
Cholestasis	NN	1	0.0448535	0.7	0.615385	0.730769	0.730769	0.730769	0.692308	{'batch_size': 32, 'epochs': 100, 'hidden_layers': 1, 'neurons': 16, 'optimizer': 'SGD', 'validation_split': 0.33}	0.33	SGD	16	1	100	32	0.0245773	0.236943	0.9188	14.4728
Chromaturia	NN	1	0.081312	0.713105	0.692308	0.730769	0.846154	0.703704	0.592593	{'batch_size': 32, 'epochs': 100, 'hidden_layers': 2, 'neurons': 256, 'optimizer': 'SGD', 'validation_split': 0.33}	0.33	SGD	256	2	100	32	0.116051	0.339067	1.69274	18.2825
Coagulopathy	NN	1	0.0675912	0.708145	0.784314	0.607843	0.72549	0.769231	0.653846	{'batch_size': 32, 'epochs': 100, 'hidden_layers': 2, 'neurons': 1024, 'optimizer': 'SGD', 'validation_split': 0.33}	0.33	SGD	1024	2	100	32	0.0242158	0.274828	0.656188	30.9053
Coordination_abnormal	NN	1	0.015337	0.9115	0.932	0.896414	0.912351	0.924303	0.89243	{'batch_size': 32, 'epochs': 100, 'hidden_layers': 3, 'neurons': 1024, 'optimizer': 'SGD', 'validation_split': 0.33}	0.33	SGD	1024	3	100	32	0.0304308	0.428488	1.72039	121.946
Deafness	NN	1	0.0721325	0.752381	0.703704	0.851852	0.777778	0.785714	0.642857	{'batch_size': 64, 'epochs': 100, 'hidden_layers': 1, 'neurons': 1024, 'optimizer': 'SGD', 'validation_split': 0.33}	0.33	SGD	1024	1	100	64	0.0119588	0.215734	0.447548	17.9856
Dermatitis_atopic	NN	1	0.0163767	0.781981	0.777778	0.753086	0.783951	0.797546	0.797546	{'batch_size': 64, 'epochs': 50, 'hidden_layers': 2, 'neurons': 256, 'optimizer': 'SGD', 'validation_split': 0.33}	0.33	SGD	256	2	50	64	0.0390279	0.326743	1.01113	13.115
Diplegia	NN	1	0.0585698	0.797342	0.904762	0.761905	0.761905	0.813953	0.744186	{'batch_size': 32, 'epochs': 50, 'hidden_layers': 2, 'neurons': 16, 'optimizer': 'SGD', 'validation_split': 0.33}	0.33	SGD	16	2	50	32	0.115301	0.245592	2.1771	6.60738
Drug-induced_liver_injury	NN	1	0.0210526	0.734211	0.75	0.736842	0.710526	0.763158	0.710526	{'batch_size': 64, 'epochs': 100, 'hidden_layers': 2, 'neurons': 1024, 'optimizer': 'SGD', 'validation_split': 0.33}	0.33	SGD	1024	2	100	64	0.0349413	0.258741	0.685625	34.0311
Duodenitis	NN	1	0.0402909	0.826415	0.830189	0.849057	0.886792	0.792453	0.773585	{'batch_size': 32, 'epochs': 100, 'hidden_layers': 1, 'neurons': 32, 'optimizer': 'SGD', 'validation_split': 0.33}	0.33	SGD	32	1	100	32	0.0351315	0.255566	1.55753	19.1716
Ear_pain	NN	1	0.0364216	0.842857	0.809524	0.809524	0.880952	0.821429	0.892857	{'batch_size': 32, 'epochs': 100, 'hidden_layers': 1, 'neurons': 32, 'optimizer': 'SGD', 'validation_split': 0.33}	0.33	SGD	32	1	100	32	0.0303914	0.172158	1.13739	8.75729
Enterocolitis	NN	1	0.0140048	0.855778	0.851406	0.871486	0.856	0.868	0.832	{'batch_size': 32, 'epochs': 100, 'hidden_layers': 3, 'neurons': 16, 'optimizer': 'SGD', 'validation_split': 0.33}	0.33	SGD	16	3	100	32	0.0896866	0.283837	7.72707	27.1943
Erythema_nodosum	NN	1	0.0737594	0.632967	0.714286	0.493506	0.649351	0.653846	0.653846	{'batch_size': 32, 'epochs': 50, 'hidden_layers': 3, 'neurons': 1024, 'optimizer': 'SGD', 'validation_split': 0.33}	0.33	SGD	1024	3	50	32	0.0192225	0.344993	0.60304	24.5145
Febrile_neutropenia	NN	1	0.0230281	0.670431	0.66	0.66	0.64	0.686275	0.705882	{'batch_size': 64, 'epochs': 50, 'hidden_layers': 2, 'neurons': 256, 'optimizer': 'SGD', 'validation_split': 0.33}	0.33	SGD	256	2	50	64	0.169969	0.355408	0.687648	9.46998
Fibrocystic_breast_disease	NN	1	0.0408295	0.667464	0.710526	0.605263	0.657895	0.649351	0.714286	{'batch_size': 64, 'epochs': 50, 'hidden_layers': 1, 'neurons': 64, 'optimizer': 'SGD', 'validation_split': 0.33}	0.33	SGD	64	1	50	64	0.0139919	0.265025	0.770678	8.84483
Fistula	NN	1	0.0126822	0.819849	0.815951	0.828221	0.797546	0.834356	0.823171	{'batch_size': 64, 'epochs': 50, 'hidden_layers': 1, 'neurons': 128, 'optimizer': 'SGD', 'validation_split': 0.33}	0.33	SGD	128	1	50	64	0.0425637	0.282311	0.331675	10.7847
Flushing	NN	1	0.013184	0.850627	0.826772	0.858268	0.850394	0.866142	0.851562	{'batch_size': 32, 'epochs': 50, 'hidden_layers': 1, 'neurons': 16, 'optimizer': 'SGD', 'validation_split': 0.33}	0.33	SGD	16	1	50	32	0.0268574	0.26984	1.18488	10.736
Glaucoma	NN	1	0.0384234	0.815686	0.803922	0.843137	0.843137	0.745098	0.843137	{'batch_size': 32, 'epochs': 100, 'hidden_layers': 2, 'neurons': 64, 'optimizer': 'SGD', 'validation_split': 0.33}	0.33	SGD	64	2	100	32	0.037231	0.262653	2.1871	18.3907
Glucose_tolerance_impaired	NN	1	0.0107987	0.852488	0.872	0.85259	0.85259	0.844622	0.840637	{'batch_size': 64, 'epochs': 50, 'hidden_layers': 1, 'neurons': 32, 'optimizer': 'SGD', 'validation_split': 0.33}	0.33	SGD	32	1	50	64	0.0656841	0.296547	3.93879	14.1508
Goitre	NN	1	0.0175033	0.820732	0.835366	0.792683	0.810976	0.823171	0.841463	{'batch_size': 64, 'epochs': 50, 'hidden_layers': 1, 'neurons': 256, 'optimizer': 'SGD', 'validation_split': 0.33}	0.33	SGD	256	1	50	64	0.0225215	0.323282	0.793493	12.3883
Growth_retardation	NN	1	0.0319101	0.83344	0.877049	0.844262	0.844262	0.780488	0.821138	{'batch_size': 32, 'epochs': 100, 'hidden_layers': 2, 'neurons': 64, 'optimizer': 'SGD', 'validation_split': 0.33}	0.33	SGD	64	2	100	32	0.0149192	0.327184	4.26006	25.983
Gynaecomastia	NN	1	0.0201865	0.8	0.829268	0.768293	0.810976	0.79878	0.792683	{'batch_size': 64, 'epochs': 50, 'hidden_layers': 3, 'neurons': 512, 'optimizer': 'SGD', 'validation_split': 0.33}	0.33	SGD	512	3	50	64	0.0240208	0.309329	0.455794	17.1746
Haemorrhagic_diathesis	NN	1	0.0165451	0.817656	0.818182	0.836364	0.789157	0.813253	0.831325	{'batch_size': 64, 'epochs': 50, 'hidden_layers': 1, 'neurons': 64, 'optimizer': 'SGD', 'validation_split': 0.33}	0.33	SGD	64	1	50	64	0.0414793	0.297294	3.53193	14.4106
Hepatic_cirrhosis	NN	1	0.0443056	0.726877	0.706667	0.8	0.706667	0.75	0.671053	{'batch_size': 64, 'epochs': 100, 'hidden_layers': 3, 'neurons': 1024, 'optimizer': 'SGD', 'validation_split': 0.33}	0.33	SGD	1024	3	100	64	0.0238373	0.215238	1.32982	21.9308
Hepatic_failure	NN	1	0.0755295	0.725231	0.76	0.68	0.84	0.730769	0.615385	{'batch_size': 32, 'epochs': 100, 'hidden_layers': 1, 'neurons': 1024, 'optimizer': 'SGD', 'validation_split': 0.33}	0.33	SGD	1024	1	100	32	0.0235192	0.208577	1.36875	19.1446
Hepatitis	NN	1	0.0593264	0.82069	0.793103	0.931034	0.827586	0.793103	0.758621	{'batch_size': 32, 'epochs': 100, 'hidden_layers': 1, 'neurons': 128, 'optimizer': 'SGD', 'validation_split': 0.33}	0.33	SGD	128	1	100	32	0.0145191	0.248173	0.806902	16.268
Hepatitis_toxic	NN	1	0.0211034	0.794563	0.782609	0.813665	0.802469	0.759259	0.814815	{'batch_size': 64, 'epochs': 50, 'hidden_layers': 2, 'neurons': 256, 'optimizer': 'SGD', 'validation_split': 0.33}	0.33	SGD	256	2	50	64	0.182576	0.36631	0.986371	12.8363
Hepatomegaly	NN	1	0.0451754	0.642857	0.607143	0.714286	0.607143	0.678571	0.607143	{'batch_size': 64, 'epochs': 50, 'hidden_layers': 1, 'neurons': 512, 'optimizer': 'SGD', 'validation_split': 0.33}	0.33	SGD	512	1	50	64	0.00982908	0.208709	0.10071	8.00724
Hirsutism	NN	1	0.0305924	0.823771	0.833333	0.833333	0.87037	0.781818	0.8	{'batch_size': 32, 'epochs': 100, 'hidden_layers': 2, 'neurons': 256, 'optimizer': 'SGD', 'validation_split': 0.33}	0.33	SGD	256	2	100	32	0.0320896	0.176613	0.304782	10.5392
Hyperacusis	NN	1	0.0773077	0.705419	0.714286	0.821429	0.75	0.62069	0.62069	{'batch_size': 32, 'epochs': 100, 'hidden_layers': 1, 'neurons': 1024, 'optimizer': 'SGD', 'validation_split': 0.33}	0.33	SGD	1024	1	100	32	0.0247594	0.198835	0.493204	17.2131
Hyperammonaemia	NN	1	0.0347885	0.913457	0.95	0.851852	0.938272	0.925926	0.901235	{'batch_size': 32, 'epochs': 50, 'hidden_layers': 1, 'neurons': 64, 'optimizer': 'SGD', 'validation_split': 0.33}	0.33	SGD	64	1	50	32	0.00723395	0.254991	1.50391	10.5209
Hypercoagulation	NN	1	0.0174848	0.872189	0.882591	0.898785	0.866397	0.866397	0.846774	{'batch_size': 64, 'epochs': 100, 'hidden_layers': 3, 'neurons': 32, 'optimizer': 'SGD', 'validation_split': 0.33}	0.33	SGD	32	3	100	64	0.0238138	0.330357	2.31251	26.2329
Hypernatraemia	NN	1	0.0349407	0.848148	0.898148	0.87963	0.833333	0.824074	0.805556	{'batch_size': 64, 'epochs': 100, 'hidden_layers': 3, 'neurons': 1024, 'optimizer': 'SGD', 'validation_split': 0.33}	0.33	SGD	1024	3	100	64	0.0342534	0.29903	0.410959	66.9395
Hyperparathyroidism	NN	1	0.0211183	0.829412	0.813725	0.862745	0.843137	0.803922	0.823529	{'batch_size': 32, 'epochs': 100, 'hidden_layers': 1, 'neurons': 1024, 'optimizer': 'SGD', 'validation_split': 0.33}	0.33	SGD	1024	1	100	32	0.011864	0.29387	0.634636	36.4404
Hypersensitivity	NN	1	0.0160099	0.905235	0.885246	0.901639	0.901639	0.934426	0.903226	{'batch_size': 32, 'epochs': 100, 'hidden_layers': 1, 'neurons': 64, 'optimizer': 'SGD', 'validation_split': 0.33}	0.33	SGD	64	1	100	32	0.012152	0.276016	1.67101	23.3206
Hypertrophic_cardiomyopathy	NN	1	0.00208274	0.850573	0.847737	0.851852	0.852459	0.848361	0.852459	{'batch_size': 64, 'epochs': 50, 'hidden_layers': 3, 'neurons': 1024, 'optimizer': 'SGD', 'validation_split': 0.33}	0.33	SGD	1024	3	50	64	0.054767	0.400328	0.963335	51.6789
Hyperuricaemia	NN	1	0.0336204	0.64902	0.676471	0.637255	0.676471	0.588235	0.666667	{'batch_size': 32, 'epochs': 100, 'hidden_layers': 3, 'neurons': 256, 'optimizer': 'SGD', 'validation_split': 0.33}	0.33	SGD	256	3	100	32	0.0249498	0.328422	4.42205	27.4025
Hypoacusis	NN	1	0.020068	0.838711	0.833333	0.839506	0.876543	0.822086	0.822086	{'batch_size': 32, 'epochs': 100, 'hidden_layers': 1, 'neurons': 128, 'optimizer': 'SGD', 'validation_split': 0.33}	0.33	SGD	128	1	100	32	0.0447497	0.335063	4.17281	29.7859
Hypoalbuminaemia	NN	1	0.0168213	0.874256	0.888889	0.873016	0.875	0.890625	0.84375	{'batch_size': 32, 'epochs': 100, 'hidden_layers': 1, 'neurons': 64, 'optimizer': 'SGD', 'validation_split': 0.33}	0.33	SGD	64	1	100	32	0.0150775	0.23688	2.96465	18.2781
Ichthyosis	NN	1	0.0213343	0.862656	0.875776	0.875776	0.820988	0.876543	0.864198	{'batch_size': 32, 'epochs': 100, 'hidden_layers': 3, 'neurons': 64, 'optimizer': 'SGD', 'validation_split': 0.33}	0.33	SGD	64	3	100	32	0.170537	0.425413	5.6461	29.84
Infarction	NN	1	0.0370983	0.794805	0.844156	0.766234	0.805195	0.74026	0.818182	{'batch_size': 32, 'epochs': 100, 'hidden_layers': 2, 'neurons': 1024, 'optimizer': 'SGD', 'validation_split': 0.33}	0.33	SGD	1024	2	100	32	0.0526074	0.28984	0.937537	39.1818
Ischaemia	NN	1	0.0324327	0.73028	0.723684	0.763158	0.671053	0.753247	0.74026	{'batch_size': 32, 'epochs': 100, 'hidden_layers': 1, 'neurons': 1024, 'optimizer': 'SGD', 'validation_split': 0.33}	0.33	SGD	1024	1	100	32	0.0231528	0.295009	0.941085	30.2177
Jaundice	NN	1	0.0183636	0.835644	0.831683	0.821782	0.871287	0.831683	0.821782	{'batch_size': 64, 'epochs': 50, 'hidden_layers': 2, 'neurons': 256, 'optimizer': 'SGD', 'validation_split': 0.33}	0.33	SGD	256	2	50	64	0.178189	0.38933	0.881534	12.1592
Malnutrition	NN	1	0.0251828	0.750649	0.714286	0.766234	0.779221	0.727273	0.766234	{'batch_size': 32, 'epochs': 100, 'hidden_layers': 3, 'neurons': 1024, 'optimizer': 'SGD', 'validation_split': 0.33}	0.33	SGD	1024	3	100	32	0.0302389	0.305504	0.585179	47.9318
Melaena	NN	1	0.00925548	0.847619	0.849206	0.833333	0.84127	0.857143	0.857143	{'batch_size': 32, 'epochs': 100, 'hidden_layers': 1, 'neurons': 64, 'optimizer': 'SGD', 'validation_split': 0.33}	0.33	SGD	64	1	100	32	0.0398175	0.28245	3.10031	23.8268
Meningism	NN	1	0.00963923	0.882588	0.880658	0.876543	0.901639	0.877049	0.877049	{'batch_size': 64, 'epochs': 50, 'hidden_layers': 1, 'neurons': 128, 'optimizer': 'SGD', 'validation_split': 0.33}	0.33	SGD	128	1	50	64	0.0464201	0.326779	1.14845	13.9452
Menstruation_irregular	NN	1	0.025112	0.776947	0.788991	0.733945	0.798165	0.763636	0.8	{'batch_size': 32, 'epochs': 100, 'hidden_layers': 2, 'neurons': 256, 'optimizer': 'SGD', 'validation_split': 0.33}	0.33	SGD	256	2	100	32	0.0213745	0.228772	9.07432	33.2196
Musculoskeletal_pain	NN	1	0.0296591	0.813043	0.807453	0.757764	0.82716	0.839506	0.833333	{'batch_size': 64, 'epochs': 50, 'hidden_layers': 2, 'neurons': 1024, 'optimizer': 'SGD', 'validation_split': 0.33}	0.33	SGD	1024	2	50	64	0.0153378	0.315212	0.203885	37.3302
Nasal_congestion	NN	1	0.0467712	0.751208	0.76	0.8	0.8	0.712871	0.683168	{'batch_size': 32, 'epochs': 50, 'hidden_layers': 3, 'neurons': 256, 'optimizer': 'SGD', 'validation_split': 0.33}	0.33	SGD	256	3	50	32	0.032593	0.280443	3.07235	17.3868
Nasal_discomfort	NN	1	0.0194021	0.765639	0.77451	0.794118	0.735294	0.76699	0.757282	{'batch_size': 32, 'epochs': 100, 'hidden_layers': 3, 'neurons': 1024, 'optimizer': 'SGD', 'validation_split': 0.33}	0.33	SGD	1024	3	100	32	0.0249328	0.332738	1.37864	56.6171
Neuropathy_peripheral	NN	1	0.0565267	0.697436	0.807692	0.692308	0.653846	0.666667	0.666667	{'batch_size': 32, 'epochs': 100, 'hidden_layers': 2, 'neurons': 1024, 'optimizer': 'SGD', 'validation_split': 0.33}	0.33	SGD	1024	2	100	32	0.0256403	0.238718	7.46642	27.037
Neutropenia	NN	1	0.0692684	0.653846	0.72	0.64	0.64	0.730769	0.538462	{'batch_size': 32, 'epochs': 100, 'hidden_layers': 1, 'neurons': 512, 'optimizer': 'SGD', 'validation_split': 0.33}	0.33	SGD	512	1	100	32	0.0215576	0.235058	0.977122	18.7133
Nocturia	NN	1	0.0441145	0.658974	0.628205	0.602564	0.730769	0.679487	0.653846	{'batch_size': 32, 'epochs': 100, 'hidden_layers': 1, 'neurons': 1024, 'optimizer': 'SGD', 'validation_split': 0.33}	0.33	SGD	1024	1	100	32	0.0300059	0.292763	0.270005	30.7681
Non-alcoholic_steatohepatitis	NN	1	0.0285804	0.858433	0.888889	0.809524	0.875	0.875	0.84375	{'batch_size': 32, 'epochs': 100, 'hidden_layers': 1, 'neurons': 16, 'optimizer': 'SGD', 'validation_split': 0.33}	0.33	SGD	16	1	100	32	0.0181038	0.254093	1.33251	17.4901
Ophthalmoplegia	NN	1	0.0144657	0.860833	0.850202	0.8583	0.842105	0.882591	0.870968	{'batch_size': 64, 'epochs': 50, 'hidden_layers': 1, 'neurons': 64, 'optimizer': 'SGD', 'validation_split': 0.33}	0.33	SGD	64	1	50	64	0.0570942	0.286327	2.14516	12.7076
Orthostatic_hypotension	NN	1	0.0287566	0.84628	0.822222	0.822222	0.869565	0.826087	0.891304	{'batch_size': 32, 'epochs': 100, 'hidden_layers': 2, 'neurons': 512, 'optimizer': 'SGD', 'validation_split': 0.33}	0.33	SGD	512	2	100	32	0.0260267	0.266809	0.732534	21.1953
Palpitations	NN	1	0.0428495	0.735556	0.740741	0.814815	0.722222	0.690909	0.709091	{'batch_size': 32, 'epochs': 50, 'hidden_layers': 2, 'neurons': 1024, 'optimizer': 'SGD', 'validation_split': 0.33}	0.33	SGD	1024	2	50	32	0.0215322	0.242281	2.03351	17.4419
Peptic_ulcer	NN	1	0.0336321	0.776699	0.728155	0.805825	0.786408	0.747573	0.815534	{'batch_size': 32, 'epochs': 100, 'hidden_layers': 3, 'neurons': 1024, 'optimizer': 'SGD', 'validation_split': 0.33}	0.33	SGD	1024	3	100	32	0.0280454	0.341206	0.665499	58.2133
Petechiae	NN	1	0.0213855	0.648961	0.683168	0.623762	0.663366	0.637255	0.637255	{'batch_size': 64, 'epochs': 50, 'hidden_layers': 2, 'neurons': 1024, 'optimizer': 'SGD', 'validation_split': 0.33}	0.33	SGD	1024	2	50	64	0.0152417	0.315839	0.235847	21.2244
Photophobia	NN	1	0.0351657	0.813793	0.827586	0.827586	0.793103	0.862069	0.758621	{'batch_size': 32, 'epochs': 100, 'hidden_layers': 1, 'neurons': 1024, 'optimizer': 'SGD', 'validation_split': 0.33}	0.33	SGD	1024	1	100	32	0.0238951	0.256361	0.260509	19.8686
Pleurisy	NN	1	0.00298718	0.789024	0.792683	0.786585	0.786585	0.786585	0.792683	{'batch_size': 64, 'epochs': 50, 'hidden_layers': 3, 'neurons': 512, 'optimizer': 'SGD', 'validation_split': 0.33}	0.33	SGD	512	3	50	64	0.0303278	0.34865	0.583846	17.4118
Pre-eclampsia	NN	1	0.0085421	0.880036	0.875	0.875	0.895161	0.883534	0.871486	{'batch_size': 32, 'epochs': 50, 'hidden_layers': 2, 'neurons': 32, 'optimizer': 'SGD', 'validation_split': 0.33}	0.33	SGD	32	2	50	32	0.0385795	0.337424	1.70751	15.0575
Renal_tubular_acidosis	NN	1	0.0191829	0.820529	0.830645	0.824	0.792	0.808	0.848	{'batch_size': 32, 'epochs': 50, 'hidden_layers': 1, 'neurons': 32, 'optimizer': 'SGD', 'validation_split': 0.33}	0.33	SGD	32	1	50	32	0.0412218	0.286148	3.95561	13.6689
Respiratory_depression	NN	1	0.0155219	0.860996	0.842308	0.880769	0.876923	0.846743	0.858238	{'batch_size': 64, 'epochs': 50, 'hidden_layers': 1, 'neurons': 64, 'optimizer': 'SGD', 'validation_split': 0.33}	0.33	SGD	64	1	50	64	0.070084	0.293641	1.48165	12.7796
Respiratory_failure	NN	1	0.0352506	0.773077	0.807692	0.730769	0.788462	0.730769	0.807692	{'batch_size': 32, 'epochs': 100, 'hidden_layers': 3, 'neurons': 128, 'optimizer': 'SGD', 'validation_split': 0.33}	0.33	SGD	128	3	100	32	0.00900299	0.199933	1.33725	22.6573
Strabismus	NN	1	0.0246266	0.798514	0.77439	0.818182	0.824242	0.812121	0.763636	{'batch_size': 64, 'epochs': 50, 'hidden_layers': 2, 'neurons': 1024, 'optimizer': 'SGD', 'validation_split': 0.33}	0.33	SGD	1024	2	50	64	0.0527345	0.317239	0.21561	38.3127
Tachycardia	NN	1	0.0645763	0.792593	0.888889	0.703704	0.814815	0.814815	0.740741	{'batch_size': 32, 'epochs': 100, 'hidden_layers': 2, 'neurons': 256, 'optimizer': 'SGD', 'validation_split': 0.33}	0.33	SGD	256	2	100	32	0.0185733	0.222415	0.786418	14.9343
Tinnitus	NN	1	0.0506346	0.737864	0.757282	0.815534	0.737864	0.718447	0.660194	{'batch_size': 32, 'epochs': 100, 'hidden_layers': 3, 'neurons': 128, 'optimizer': 'SGD', 'validation_split': 0.33}	0.33	SGD	128	3	100	32	0.0336087	0.271151	3.99602	25.0775
Torsade_de_pointes	NN	1	0.0144941	0.907986	0.930769	0.892308	0.907692	0.89313	0.916031	{'batch_size': 32, 'epochs': 50, 'hidden_layers': 2, 'neurons': 64, 'optimizer': 'SGD', 'validation_split': 0.33}	0.33	SGD	64	2	50	32	0.0470545	0.2744	3.78218	12.1586
Torticollis	NN	1	0.0796626	0.797148	0.727273	0.878788	0.909091	0.735294	0.735294	{'batch_size': 32, 'epochs': 50, 'hidden_layers': 1, 'neurons': 512, 'optimizer': 'SGD', 'validation_split': 0.33}	0.33	SGD	512	1	50	32	0.0142212	0.149511	2.07148	9.43888
Tremor	NN	1	0.0192822	0.896341	0.920732	0.871951	0.896341	0.878049	0.914634	{'batch_size': 32, 'epochs': 100, 'hidden_layers': 3, 'neurons': 64, 'optimizer': 'SGD', 'validation_split': 0.33}	0.33	SGD	64	3	100	32	0.0464967	0.251998	7.92282	27.9644
Tubulointerstitial_nephritis	NN	1	0.0352506	0.707692	0.711538	0.769231	0.673077	0.711538	0.673077	{'batch_size': 32, 'epochs': 50, 'hidden_layers': 2, 'neurons': 1024, 'optimizer': 'SGD', 'validation_split': 0.33}	0.33	SGD	1024	2	50	32	0.021083	0.220511	1.12474	17.8545
Tumour_lysis_syndrome	NN	1	0.0662401	0.735714	0.75	0.678571	0.857143	0.714286	0.678571	{'batch_size': 32, 'epochs': 100, 'hidden_layers': 3, 'neurons': 512, 'optimizer': 'SGD', 'validation_split': 0.33}	0.33	SGD	512	3	100	32	0.0295189	0.162552	0.481588	9.95092
Ulcerative_keratitis	NN	1	0.0470688	0.663158	0.586667	0.706667	0.706667	0.631579	0.684211	{'batch_size': 64, 'epochs': 100, 'hidden_layers': 2, 'neurons': 512, 'optimizer': 'SGD', 'validation_split': 0.33}	0.33	SGD	512	2	100	64	0.0182676	0.21452	0.239101	11.427
Vaginal_discharge	NN	1	0.0295389	0.743038	0.759494	0.746835	0.708861	0.7875	0.7125	{'batch_size': 64, 'epochs': 100, 'hidden_layers': 3, 'neurons': 512, 'optimizer': 'SGD', 'validation_split': 0.33}	0.33	SGD	512	3	100	64	0.0256644	0.260096	0.775025	21.8786
Ventricular_tachycardia	NN	1	0.0276249	0.634656	0.62963	0.62963	0.592593	0.642857	0.678571	{'batch_size': 32, 'epochs': 100, 'hidden_layers': 2, 'neurons': 512, 'optimizer': 'SGD', 'validation_split': 0.33}	0.33	SGD	512	2	100	32	0.0328369	0.20786	2.9164	15.7154
Blood_and_lymphatic_system_disorders	NN	1	0.016079	0.840075	0.863095	0.828402	0.816568	0.846154	0.846154	{'batch_size': 32, 'epochs': 100, 'hidden_layers': 2, 'neurons': 256, 'optimizer': 'SGD', 'validation_split': 0.33}	0.33	SGD	256	2	100	32	0.0293884	0.211815	10.22	30.4295
Cardiac_disorders	NN	1	0.0361167	0.74096	0.779661	0.728814	0.779661	0.683333	0.733333	{'batch_size': 32, 'epochs': 50, 'hidden_layers': 1, 'neurons': 512, 'optimizer': 'SGD', 'validation_split': 0.33}	0.33	SGD	512	1	50	32	0.0162027	0.321584	0.714574	11.4223
Congenital,_familial_and_genetic_disorders	NN	1	0.017137	0.898925	0.919355	0.876344	0.903226	0.88172	0.913978	{'batch_size': 64, 'epochs': 100, 'hidden_layers': 3, 'neurons': 64, 'optimizer': 'SGD', 'validation_split': 0.33}	0.33	SGD	64	3	100	64	0.0526057	0.38186	1.79399	26.5333
Ear_and_labyrinth_disorders	NN	1	0.0417105	0.786575	0.73494	0.819277	0.807229	0.738095	0.833333	{'batch_size': 32, 'epochs': 100, 'hidden_layers': 3, 'neurons': 512, 'optimizer': 'SGD', 'validation_split': 0.33}	0.33	SGD	512	3	100	32	0.0595934	0.319537	1.38946	28.5333
Endocrine_disorders	NN	1	0.03	0.665	0.6375	0.65	0.6375	0.7125	0.6875	{'batch_size': 32, 'epochs': 50, 'hidden_layers': 1, 'neurons': 1024, 'optimizer': 'SGD', 'validation_split': 0.33}	0.33	SGD	1024	1	50	32	0.0374198	0.328795	2.60222	16.2083
Eye_disorders	NN	1	0.00992732	0.890698	0.899225	0.875969	0.883721	0.891473	0.903101	{'batch_size': 32, 'epochs': 50, 'hidden_layers': 1, 'neurons': 32, 'optimizer': 'SGD', 'validation_split': 0.33}	0.33	SGD	32	1	50	32	0.0401756	0.265421	2.57949	16.006
Gastrointestinal_disorders	NN	1	0.0187196	0.858008	0.860465	0.844961	0.853846	0.892308	0.838462	{'batch_size': 32, 'epochs': 100, 'hidden_layers': 2, 'neurons': 128, 'optimizer': 'SGD', 'validation_split': 0.33}	0.33	SGD	128	2	100	32	0.0450141	0.273607	4.92008	19.2427
Hepatobiliary_disorders	NN	1	0.0270903	0.724074	0.694444	0.75	0.722222	0.694444	0.759259	{'batch_size': 32, 'epochs': 100, 'hidden_layers': 2, 'neurons': 256, 'optimizer': 'SGD', 'validation_split': 0.33}	0.33	SGD	256	2	100	32	0.0436333	0.30518	2.29787	20.5004
Immune_system_disorders	NN	1	0.0141639	0.925	0.944444	0.916667	0.930556	0.902778	0.930556	{'batch_size': 32, 'epochs': 100, 'hidden_layers': 1, 'neurons': 32, 'optimizer': 'SGD', 'validation_split': 0.33}	0.33	SGD	32	1	100	32	0.0246761	0.277916	2.95012	16.8037
Metabolism_and_nutrition_disorders	NN	1	0.00502395	0.898519	0.903704	0.903704	0.892593	0.892593	0.9	{'batch_size': 32, 'epochs': 100, 'hidden_layers': 3, 'neurons': 512, 'optimizer': 'SGD', 'validation_split': 0.33}	0.33	SGD	512	3	100	32	0.0515749	0.381964	2.13915	55.9555
Musculoskeletal_and_connective_tissue_disorders	NN	1	0.0470613	0.78	0.742857	0.857143	0.8	0.722222	0.777778	{'batch_size': 32, 'epochs': 100, 'hidden_layers': 1, 'neurons': 64, 'optimizer': 'SGD', 'validation_split': 0.33}	0.33	SGD	64	1	100	32	0.0191984	0.304482	1.62652	14.8255
Nervous_system_disorders	NN	1	0.0170075	0.85303	0.833333	0.833333	0.871212	0.856061	0.871212	{'batch_size': 32, 'epochs': 50, 'hidden_layers': 1, 'neurons': 1024, 'optimizer': 'SGD', 'validation_split': 0.33}	0.33	SGD	1024	1	50	32	0.0327348	0.424701	0.35363	20.8986
Pregnancy,_puerperium_and_perinatal_conditions	NN	1	0.00673657	0.871175	0.862903	0.875	0.875	0.863454	0.879518	{'batch_size': 32, 'epochs': 100, 'hidden_layers': 3, 'neurons': 256, 'optimizer': 'SGD', 'validation_split': 0.33}	0.33	SGD	256	3	100	32	0.0518468	0.390951	6.20562	49.3671
Reproductive_system_and_breast_disorders	NN	1	0.0511628	0.74186	0.77907	0.674419	0.813953	0.744186	0.697674	{'batch_size': 64, 'epochs': 50, 'hidden_layers': 1, 'neurons': 1024, 'optimizer': 'SGD', 'validation_split': 0.33}	0.33	SGD	1024	1	50	64	0.0290296	0.314711	0.409452	13.1808
Respiratory,_thoracic_and_mediastinal_disorders	NN	1	0.0163481	0.745496	0.75	0.723214	0.732143	0.769912	0.752212	{'batch_size': 32, 'epochs': 100, 'hidden_layers': 1, 'neurons': 512, 'optimizer': 'SGD', 'validation_split': 0.33}	0.33	SGD	512	1	100	32	0.0153474	0.265973	1.93854	24.3835
Skin_and_subcutaneous_tissue_disorders	NN	1	0.0350066	0.763415	0.817073	0.731707	0.743902	0.731707	0.792683	{'batch_size': 32, 'epochs': 100, 'hidden_layers': 3, 'neurons': 256, 'optimizer': 'SGD', 'validation_split': 0.33}	0.33	SGD	256	3	100	32	0.0270723	0.364291	2.62561	25.4661
Vascular_disorders	NN	1	0.0718968	0.706061	0.787879	0.636364	0.606061	0.735294	0.764706	{'batch_size': 32, 'epochs': 100, 'hidden_layers': 1, 'neurons': 1024, 'optimizer': 'SGD', 'validation_split': 0.33}	0.33	SGD	1024	1	100	32	0.0594789	0.302585	0.431448	20.9275
